# Supplementary material for: Human milk microbiota profiles in relation to birthing method, gestation and infant gender
Source: Microbiome. 2016 Jan 6;4:1. doi: 10.1186/s40168-015-0145-y (PMC4702315; doi:10.1186/s40168-015-0145-y)
Supplement: Additional file 1: Table S1. — Summary of clinical data collected from 39 Canadian women. (XLSX 41 kb) [file 40168_2015_145_MOESM1_ESM.xlsx]

## Sheet: TableS1_metadata.txt
Additional file 1, Table S1 Summary of clinical data
Sample	Gender	Gestation	Delivery	# days postpartum when milk was collected	Probiotics	antbs_preg	meds_lact	meds_preg	BF	mastitis_prevchild	prior children	obese
S1	m_tw	P_ex	v	114	unk	n	y	n	n	na	0	n
S2	f_tw	P_ex	c_NE	142	unk	n	y	y	n	na	0	n
S3	f	P_ex	v	60	unk	n	n	y	y	y	5	n
S4	f_tw	P_very	v	42	unk	y	n	n		na	unk	n
S5	f	T	c_E	38	unk	n	y	y	y	na	0	n
S6	f	T	v	21	unk	n	n	n	y	na	0	y
S7	f	P_late	c_E	32	unk	n	n	n	y	na	0	n
S8R	m	P_very	c_E	29	unk	n	y	n	y	na	0	n
S9	f	T	v	150	unk	unk	unk	unk	y	unk	unk	n
S10	m	P_ex	c_E	88	unk	n	y	y	n	na	0	n
S12	m	P_late	v	28	unk	y	n	y	n	n	0	n
S14R	m	P_late	c_E	11	y	n	y	n	n	n	1	n
S15	f	T	c_E	88	n	n	n	n	y	na	0	y
S16	f	T	v	6	n	n	Tyl	Tyl	y	na	0	n
S18	m_tw	P_late	v	27	y	n	y	y	y	na	0	n
S19	m	P_late	v	18	n	y	n	n	y	n	5	n
S21	f	T	v	15	n	n	n	y	y	na	0	n
S22	m	P_late	v	35	n	n	n	y	n	na	0	n
S23	Twin	P_late	v	8	n	n	n	n	y	n	4	n
S24	f	P_ex	v	7	n	n	n	n	n	na	0	n
S25	m	T	v	9	y	n	n	n	y	y	3	n
S26	m	T	c_NE	24	n	y	n	n	y	na	0	n
S27	m	P_ex	v	6	y	n	y	y	n	y	4	n
S28	Twin	P_late	v	9	n	n	n	n	n	y	5	n
S29	f_tw	P_ex	v	90	n	n	n	n	y	na	0	n
S30	m	T	v	7	y	n	Tyl	n	n	n	4	n
S32	f	T	v	25	y	n	n	y	n	n	1	n
S33	m	P_very	c_NE	7	n	n	y	y	n	n	0	n
S34	f	T	v	245	n	n	n	n	y	n	1	n
S35	m_tw	P_very	c_E	30	n	n	y	n	y	n	2	y
S36	m	P_late	c_E	10	n	n	y	y	y	n	2	n
S40	f	P_very	v	14	n	n	n	y	n	n	1	n
S41	m	P_very	c_NE	7	n	n	Tyl	n	n	n	1	n
S42	Twin	P_very	c_NE	14	n	n	y	y	n	n	2	n
S43	m	P_very	c_E	7	y	n	y	y	n	na	0	n
S44	m	P_ex	v	21	n	n	n	n	n	n	1	n
S45	m	P_very	c_E	33	n	n	y	y	n	n	3	y
S46	f	P_very	v	96	n	n	y	y	y	n	1	n
S50	m	P_late	c_E	24	unk
Summary of samples in each subset
male,vaginal, preterm=7
male, vaginal, term=2
male, cesarean, preterm=10
male, cesarean, term=1
female, vaginal, preterm=6
female, vaginal, term=6
female, cesarean, preterm=2
female, cesarean, term=2
Twins, vaginal, preterm=2
Twins, cesarean, preterm=1
