# Supplementary material for: Human milk microbiota profiles in relation to birthing method, gestation and infant gender
Source: Microbiome. 2016 Jan 6;4:1. doi: 10.1186/s40168-015-0145-y (PMC4702315; doi:10.1186/s40168-015-0145-y)
Supplement: Additional file 3: Table S2. — Genera present in every milk sample. (XLSX 57 kb) [file 40168_2015_145_MOESM3_ESM.xlsx]

## Sheet: TableS2_core_genera_allsamples_
Additional file 3, Table S2: Genera present in every milk sample
Actinobacteria, Actinobacteria, Corynebacteriales, Corynebacteriaceae, Corynebacterium
Actinobacteria, Actinobacteria, Micrococcales, Microbacteriaceae, unclassified
Actinobacteria, Actinobacteria, Propionibacteriales, Propionibacteriaceae, Propionibacterium
Bacteroidetes, Cytophagia, Cytophagales, Cytophagaceae, Arcicella
Bacteroidetes, Flavobacteriia, Flavobacteriales, Flavobacteriaceae, unclassified
Bacteroidetes, unclassified, unclassified, unclassified, unclassified
Firmicutes, Bacilli, Bacillales, Bacillaceae, Anoxybacillus
Firmicutes, Bacilli, Bacillales, Bacillaceae, Bacillus
Firmicutes, Bacilli, Bacillales, Bacillaceae, Geobacillus
Firmicutes, Bacilli, Bacillales, Staphylococcaceae, Staphylococcus
Firmicutes, Bacilli, Lactobacillales, Lactobacillaceae, Lactobacillus
Firmicutes, Bacilli,Lactobacillales, Leuconostocaceae, Leuconostoc
Firmicutes, Bacilli, Lactobacillales, Streptococcaceae, Lactococcus
Firmicutes, Bacilli, Lactobacillales, Streptococcaceae, Streptococcus
Firmicutes, Clostridia, Clostridiales, Family_XI, Finegoldia
Firmicutes, Clostridia, Thermoanaerobacterales, Family_III, Thermoanaerobacterium
Proteobacteria, Alphaproteobacteria, Rhizobiales, Bradyrhizobiaceae, unclassified
Proteobacteria, Betaproteobacteria, Burkholderiales, Burkholderiaceae, unclassified
Proteobacteria, Betaproteobacteria, Burkholderiales, Comamonadaceae, unclassified
Proteobacteria, Gammaproteobacteria, Enterobacteriales, Enterobacteriaceae, unclassified
Proteobacteria, Gammaproteobacteria, Pasteurellales, Pasteurellaceae, unclassified
Proteobacteria, Gammaproteobacteria, Pseudomonadales, Moraxellaceae, Acinetobacter
Proteobacteria, Gammaproteobacteria, Pseudomonadales, Pseudomonadaceae, Pseudomonas
Proteobacteria, Gammaproteobacteria, unclassified, unclassified, unclassified
