# Supplementary material for: Human milk microbiota profiles in relation to birthing method, gestation and infant gender
Source: Microbiome. 2016 Jan 6;4:1. doi: 10.1186/s40168-015-0145-y (PMC4702315; doi:10.1186/s40168-015-0145-y)
Supplement: Additional file 6: Table S3. — Comparison of relative abundances of different genera detected in milk between preterm and term samples, caesarean and vaginal deliveries, and male and female child. The values reported for “rab.sample.” represents the base 2 logarithm of the relative abundance of a specific genus within a sample. “rab.win..” represents the base 2 logarithm of the median abundance of a specific genus in all samples within a group (i.e. preterm samples or term samples) relative to the geometric mean abundance, which has a value of 0. Thus, positive values are higher than the geometric mean and are thus more abundant than negative values, which are lower than the geometric mean. Significance (p < 0.05) was based on the expected Benjamini-Hochberg corrected p value of the Welch’s t test (we.eBH) or the Wilcoxon test (wi.eBH). we.ep and wi.ep represent the raw p value of the respective tests. Out of the 47 genera identified, none were significantly different under any condition. (XLSX 139 kb) [file 40168_2015_145_MOESM6_ESM.xlsx]

## Sheet: TableS3_aldex_output_paper_genu
Additional file 5, Table S3 ALDEx2 output
Comparison of taxa based on gestation
	rab.all	rab.win.P	rab.win.T	rab.sample.S1	rab.sample.S2	rab.sample.S3	rab.sample.S10	rab.sample.S24	rab.sample.S27	rab.sample.S29	rab.sample.S44	rab.sample.S7	rab.sample.S12	rab.sample.S14R	rab.sample.S18	rab.sample.S19	rab.sample.S22	rab.sample.S23	rab.sample.S28	rab.sample.S36	rab.sample.S50	rab.sample.S4	rab.sample.S8R	rab.sample.S33	rab.sample.S35	rab.sample.S40	rab.sample.S41	rab.sample.S42	rab.sample.S43	rab.sample.S45	rab.sample.S46	rab.sample.S5	rab.sample.S6	rab.sample.S9	rab.sample.S15	rab.sample.S16	rab.sample.S21	rab.sample.S25	rab.sample.S26	rab.sample.S30	rab.sample.S32	rab.sample.S34	diff.btw	diff.win	effect	overlap	we.ep	we.eBH	wi.ep
Bacteria;Actinobacteria;Actinobacteria;Actinomycetales;Actinomycetaceae;Varibaculum	-3.98519	-4.57022	-2.73749	-3.88026	-7.87826	-7.17597	-2.99339	-5.25163	-6.02653	-1.58137	-6.89942	-1.74383	-2.23053	-1.89875	-2.88657	-7.39722	-7.25789	-7.82554	-5.83387	-2.16817	-4.03123	-6.39702	-7.04994	-5.82195	-5.98686	-2.33858	4.26067	0.358033	-5.66932	-6.2339	-6.75861	-7.0799	-2.54462	-6.84504	-1.76951	-6.19032	-6.55372	-0.716005	-1.83972	-2.11351	-2.94003	-2.27847	0.845322	4.87879	0.138851	0.409929	0.468891	0.859865	0.383772
Bacteria;Actinobacteria;Actinobacteria;Bifidobacteriales;Bifidobacteriaceae;Bifidobacterium	-3.17223	-3.48664	-2.37394	-0.133483	1.65751	-2.10563	-2.32557	-3.58992	-2.67834	-5.92762	-7.26406	5.79772	-4.04827	2.00399	-7.7615	-5.93586	-4.54741	-7.78888	-3.24523	-4.29534	-2.61467	1.68395	3.76438	-5.8946	3.51544	-3.72953	-4.64518	-5.68652	-5.74598	0.207046	-6.99397	-2.79589	8.88625	1.82348	2.92473	-3.12496	-7.66153	2.42085	1.58959	-5.88049	-7.29035	-6.90801	1.19094	7.15179	0.13931	0.428369	0.512283	0.8984	0.509029
Bacteria;Actinobacteria;Actinobacteria;Bifidobacteriales;Bifidobacteriaceae;Gardnerella	-4.05517	-4.2943	-3.48122	-4.01222	4.65916	2.76292	-5.45114	-4.84219	-1.60285	-4.23784	-2.07053	0.648461	-3.87733	-5.53686	-7.48891	-7.91126	-3.16233	-7.11654	0.217022	-6.33316	-4.00169	-4.21086	0.436247	-4.32997	-6.17882	-6.74933	-7.78647	-5.54375	-6.03652	-3.51091	-5.06564	-0.348429	-3.78368	0.882315	-3.65027	-2.28875	-3.42703	-5.58407	-5.22091	-6.328	-7.00086	-1.30531	0.604446	4.98215	0.12273	0.43608	0.601116	0.914001	0.528216
Bacteria;Actinobacteria;Actinobacteria;Corynebacteriales;Corynebacteriaceae;Corynebacterium	3.70975	2.61351	4.56624	4.03491	2.61279	0.159019	0.844537	0.671876	4.59637	3.69457	1.8563	2.46687	0.975241	0.560052	-0.260445	10.7382	0.636	4.05782	2.33405	0.232059	3.3249	5.26331	5.06729	0.090647	4.45158	4.05021	3.27123	2.02973	4.63239	5.22612	2.29541	4.94132	6.88377	3.40135	4.49697	7.18817	5.77341	4.12904	5.1173	4.06396	4.14177	1.42052	2.0193	2.75098	0.707382	0.231206	0.0103202	0.421595	0.00852822
Bacteria;Actinobacteria;Actinobacteria;Kineosporiales;Kineosporiaceae;Kineococcus	-4.32276	-4.08804	-4.81198	-5.4157	-4.8652	-5.47602	-0.641188	-3.76693	-4.52773	-0.527403	-7.14245	-8.25775	0.552878	1.21259	7.3492	-4.92913	1.48369	-1.2396	-6.29904	-4.33006	-3.9682	-5.7847	0.597193	-6.32429	-6.17377	-1.27239	-1.56108	-8.53997	-4.44871	-7.27753	-7.2646	-4.97315	-9.16364	-7.42046	-2.92518	-0.713509	-4.74593	-6.99103	-6.40294	-0.837925	-5.78681	-3.33157	-1.25289	5.36988	-0.219603	0.401418	0.360108	0.849886	0.435412
Bacteria;Actinobacteria;Actinobacteria;Micrococcales;Microbacteriaceae;unclassified	3.15364	3.49504	1.27873	3.33781	2.91692	3.56748	4.83178	4.44758	2.18826	3.77848	3.95931	2.80382	2.20809	-0.632832	4.1566	3.66467	5.92911	-0.86166	4.13623	1.37877	0.951782	0.60224	-0.505086	4.45339	3.40632	4.22058	3.28863	3.35297	4.93577	3.59743	4.53702	1.27873	0.504949	2.6402	-0.814058	-0.814395	4.92615	0.214257	-1.32873	4.32097	1.90653	2.28016	-1.81561	2.85924	-0.59931	0.270922	0.0367169	0.595217	0.0309768
Bacteria;Actinobacteria;Actinobacteria;Micrococcales;Micrococcaceae;Micrococcus	-2.10524	-2.01676	-2.68878	-5.47648	0.991731	-2.58744	0.425447	1.57555	4.88932	-3.6566	0.158195	-6.07865	1.3739	0.0696175	-5.6945	-2.44535	-4.64708	-2.29212	-4.47876	-2.12688	-4.16061	1.53144	-0.444321	-1.79683	-4.61623	-3.85908	-8.56881	0.447926	-4.55121	0.356234	0.618674	2.08258	-5.41073	-0.182959	-3.01297	-3.76593	3.54661	-4.20074	-6.25955	-6.28904	-1.38402	-0.328588	-0.402197	5.04216	-0.0862607	0.465909	0.730591	0.938911	0.699683
Bacteria;Actinobacteria;Actinobacteria;Micrococcales;Micrococcaceae;Rothia	-1.939	-1.81941	-2.29247	-1.71673	1.27464	-0.516882	0.225085	-5.40958	-6.20351	-3.26731	-1.91496	-3.92483	4.08523	-5.43432	-3.62753	-1.79443	-0.570176	-0.8391	1.08614	-4.28604	-3.74349	-2.1919	1.15966	7.59968	1.09087	-0.656637	-6.65654	-4.1226	-3.18663	-1.07288	-7.06019	-3.74823	2.06411	4.1698	-2.28628	-5.11631	0.0195951	-4.22177	-6.46676	-6.07488	-1.55637	0.321072	-0.242035	5.18553	-0.0426488	0.476596	0.775203	0.944932	0.814839
Bacteria;Actinobacteria;Actinobacteria;Propionibacteriales;Propionibacteriaceae;Propionibacterium	3.61708	3.33774	3.85693	5.03084	3.2173	5.03836	4.99695	0.865157	2.70701	3.58899	5.46637	4.83009	4.33472	2.78419	1.69046	6.01946	2.99739	3.34212	3.82666	2.15766	4.17695	5.71384	5.89585	0.407394	5.54627	2.91778	1.14766	1.5209	1.35054	2.92192	2.02174	5.28732	5.32448	3.96916	3.5505	3.29875	3.82571	0.619679	4.12381	4.39893	2.69333	3.7361	0.320923	2.2456	0.112608	0.448227	0.617077	0.935077	0.61641
Bacteria;Actinobacteria;Actinobacteridae;Actinomycetales;Actinomycetaceae;Actinomyces	-3.36412	-3.61777	-2.7713	-4.04936	-7.84585	-5.19931	0.912088	-5.18815	-3.40777	1.58348	-6.999	-2.75313	-1.89851	-2.70334	0.772358	-4.1585	-5.931	-6.05196	-2.57645	0.749557	-2.56284	-8.05778	-4.41522	-5.74593	-6.20029	1.06267	7.88221	1.88016	-4.77086	-6.78218	-4.86264	-5.14136	-3.15926	-5.53221	-0.470286	-6.60036	-5.2112	-1.06839	-3.24251	0.730695	0.998201	1.2397	1.01972	5.25425	0.168152	0.432624	0.544166	0.907852	0.552689
Bacteria;Actinobacteria;Coriobacteriia;Coriobacteriales;Coriobacteriaceae;Atopobium	-6.15027	-6.17837	-6.08384	-6.74213	3.60055	2.60681	-7.13272	-5.08476	-5.96636	-7.14291	-6.60763	-7.96557	-7.56388	-7.29664	-6.64642	-7.54099	-3.28391	-7.42259	-6.22673	-5.88899	-3.77206	-6.88264	-3.34986	-6.25122	-6.01428	-6.78148	-8.42334	-8.03262	-6.29428	-3.32027	-6.61422	-7.08409	-5.92801	-8.63642	-7.11634	-5.18113	-3.31921	-7.39982	-6.79017	-6.46743	-7.17573	-1.42652	0.105649	5.19198	0.0205934	0.491477	0.589562	0.909448	0.602027
Bacteria;Bacteroidetes;Bacteroidia;Bacteroidales;Prevotellaceae;Prevotella	-1.23458	-1.44034	-0.832256	-4.00514	2.72277	1.71744	-0.831637	-5.66787	-6.15731	-0.888448	-5.13457	-1.44383	-1.89849	-0.392373	-0.969134	-7.86586	-6.40165	-1.16677	-6.46796	-0.858668	-4.02764	-0.848039	0.42393	-5.82089	-5.78741	-0.914131	6.14483	0.562163	-4.5016	0.960087	-4.92157	-1.58215	6.52825	-0.732145	-1.97898	-6.50962	-4.07195	-0.0668462	-0.345828	-1.26749	-0.274594	-0.720499	0.697339	5.43372	0.137863	0.401418	0.292211	0.819247	0.373031
Bacteria;Bacteroidetes;Cytophagia;Cytophagales;Cytophagaceae;Arcicella	2.33299	2.73269	0.860331	1.09394	1.84767	3.64017	2.80755	4.10111	-0.559777	3.82383	3.76825	1.29801	1.46659	-2.11886	3.04238	3.88588	3.99551	-2.44867	4.09309	1.62602	0.509827	0.733958	0.641877	3.95054	2.29583	3.09754	2.49813	2.58974	4.17503	4.8374	4.18163	-2.53937	-2.83758	1.95475	-1.82909	-3.04248	4.0663	-0.811679	0.860331	5.07426	2.13825	3.54738	-1.75065	3.64438	-0.420164	0.329545	0.103035	0.731465	0.112081
Bacteria;Bacteroidetes;Cytophagia;Cytophagales;Cytophagaceae;unclassified	-4.58537	-5.07525	-3.18288	-3.30209	-7.93452	-7.12325	-6.91404	3.66986	3.0453	-3.72318	-7.02529	-5.13815	-7.49535	-5.23648	-4.45844	3.1378	-6.22317	-5.87229	-2.99345	-2.01384	3.41067	-7.00159	-5.59376	-5.9271	-6.42984	-6.03646	-8.41587	-5.48661	-4.08319	-6.54782	-7.26078	-5.24252	-4.39607	-6.97553	2.74531	-3.09406	-3.83529	-1.97345	3.93878	-2.55428	-1.75385	-7.07778	1.74722	5.97922	0.27934	0.35461	0.249075	0.777674	0.165457
Bacteria;Bacteroidetes;Flavobacteriia;Flavobacteriales;Flavobacteriaceae;Cloacibacterium	-2.53119	-2.30305	-4.18695	-7.5428	-8.36043	-1.18486	-5.64519	-1.61365	-6.21491	-7.70586	1.53777	-7.57078	-0.0419394	-0.450857	-7.2686	-0.605194	-4.57169	-0.743531	0.0260368	-1.36626	-0.0913644	1.3173	-4.50626	-6.64651	-2.04712	-4.94765	-6.67455	-1.88583	-2.45526	-2.60349	0.591659	-0.0470554	-9.09868	-7.24985	-6.51206	0.143376	-0.436791	-7.38115	0.0944326	-1.53026	-5.14112	-7.18195	-0.457456	5.95757	-0.0783738	0.456738	0.598809	0.915794	0.662724
Bacteria;Bacteroidetes;Flavobacteriia;Flavobacteriales;Flavobacteriaceae;unclassified	2.52996	2.63724	0.618631	2.63298	2.55643	2.5112	3.1461	3.83789	0.466219	2.43322	3.45979	0.821721	2.43543	-2.30824	2.32491	3.92974	4.92044	-2.01255	3.32226	0.847555	-0.729493	-1.46623	-0.755035	4.48024	2.51696	3.06206	3.08056	2.4934	3.65814	4.39381	4.22164	0.59282	0.18632	5.55976	-1.05128	-1.70773	3.97037	-0.649528	-1.02342	4.73732	2.31321	2.78527	-0.885935	3.57451	-0.272889	0.408511	0.428756	0.905343	0.433901
Bacteria;Bacteroidetes;unclassified;unclassified;unclassified;unclassified	5.0098	5.10058	4.56765	5.82304	5.68916	6.06318	6.03397	4.79317	5.68013	5.16399	5.23783	4.58619	7.03486	3.72108	5.14875	4.68568	6.16895	3.03395	4.81796	2.50557	4.47344	3.55756	5.3875	5.6548	4.03011	5.12532	3.35989	4.28241	5.77453	5.38353	4.97591	3.62821	4.01453	5.47761	4.52203	4.24939	6.02786	3.91794	4.99216	5.91977	3.25563	5.17994	-0.285111	1.50543	-0.198919	0.415603	0.437292	0.894593	0.415868
Bacteria;Firmicutes;Bacilli;Bacillales;Bacillaceae;Anoxybacillus	4.70168	4.698	4.70667	6.01796	4.93949	5.45266	5.43482	5.23414	5.88333	4.40938	4.23357	4.34622	4.54664	4.41675	4.5278	4.67174	5.89702	3.82112	4.88983	2.45861	5.12057	4.92762	4.69494	5.29936	4.13409	4.55915	3.20163	3.37512	5.23087	4.83416	3.87379	4.67559	3.52802	4.54295	4.52357	5.06636	4.82615	4.91588	5.01397	5.67616	2.86512	4.50002	-0.0451966	1.17148	-0.0331988	0.474432	0.720008	0.934208	0.738462
Bacteria;Firmicutes;Bacilli;Bacillales;Bacillaceae;Bacillus	2.43174	2.45825	2.36901	3.57106	3.52647	2.20828	1.72709	2.9641	3.61013	2.227	4.0639	0.328471	1.22973	1.02938	4.03629	2.70391	4.3903	1.77888	1.31545	1.14763	2.38592	1.44755	2.53959	2.78394	1.8912	2.63933	2.16459	1.35734	3.60622	2.93242	2.95271	1.67749	1.3169	1.83034	2.5282	2.70861	2.57171	2.77804	2.89002	3.03054	0.459544	0.621314	-0.340748	1.60216	-0.216802	0.415603	0.268216	0.836873	0.38628
Bacteria;Firmicutes;Bacilli;Bacillales;Bacillaceae;Geobacillus	2.5011	2.4762	2.54606	3.75782	2.47244	3.47178	2.51042	1.96005	3.79181	2.3942	2.51412	2.49449	2.11436	2.13715	2.24285	2.63226	3.47403	2.01059	2.25048	0.113708	3.50901	3.48432	3.01526	4.06314	2.20189	1.98721	1.55917	1.34437	3.40009	2.77608	1.6384	3.84603	1.88042	2.60146	2.55616	2.53909	1.82794	2.75513	2.48864	3.46515	1.7059	2.58184	-0.0186467	1.15776	-0.0164737	0.491477	0.814313	0.954502	0.801256
Bacteria;Firmicutes;Bacilli;Bacillales;Family_XI;Gemella	-0.78431	-0.96576	0.472743	-0.439011	-0.875146	-4.19254	-7.18967	0.715535	-0.228999	0.382891	-6.67203	-6.50331	-4.53795	-5.64592	-4.35488	0.18022	-3.20383	6.66157	0.980373	1.10335	-3.9489	1.97951	1.15831	3.50778	0.784982	-1.99862	-7.84681	-2.19628	-0.730751	-6.09176	-0.552112	1.45171	0.768442	6.54945	-4.81302	1.65681	1.55717	-1.31191	-5.06275	-5.72745	0.536406	-6.56003	0.838365	6.20195	0.119962	0.417614	0.614082	0.923775	0.499449
Bacteria;Firmicutes;Bacilli;Bacillales;Paenibacillaceae;Aneurinibacillus	-1.62086	-1.12403	-3.71781	-2.50051	-7.6537	-4.05154	-2.22018	-1.65766	-1.78991	-1.01272	-2.36821	0.0778483	-3.42346	1.77976	-0.879008	-2.23001	2.1001	3.15338	3.05702	-1.72214	4.9561	-1.71976	-5.64378	-3.47579	-0.00335442	-0.289134	-0.468206	-2.98749	0.362519	1.29132	3.86439	-1.86838	-8.77202	-4.44452	-3.65143	0.464599	-5.35874	-3.41617	-7.03677	1.12118	0.18423	-5.47734	-2.58433	4.79614	-0.504571	0.286932	0.05042	0.615645	0.0454662
Bacteria;Firmicutes;Bacilli;Bacillales;Staphylococcaceae;Staphylococcus	8.03244	8.18874	7.22421	9.43048	6.44397	10.4063	7.45066	5.83171	9.4028	7.88029	9.63606	7.53566	7.25384	10.7212	7.92679	11.0717	6.21053	10.7589	6.43906	6.29985	8.23415	6.99904	6.78386	9.84893	10.3525	11.1391	8.17334	9.96411	8.5106	8.44525	6.23882	8.03436	8.81936	6.4264	7.19523	10.3531	9.43349	6.77984	8.8233	6.61476	6.67069	6.38304	-0.740368	2.41209	-0.290572	0.38156	0.250194	0.835138	0.342662
Bacteria;Firmicutes;Bacilli;Bacillales;Staphylococcaceae;unclassified	-3.58071	-3.75216	-2.9526	-3.86529	-1.9073	-4.9551	2.21416	-3.66174	-6.07361	-4.25645	-5.31941	-0.00319555	-5.69275	-0.925743	-3.72176	-3.71948	-6.17319	-4.86821	-4.38831	-4.78086	-2.35165	3.15728	2.02794	-6.06761	-3.27004	-6.69306	-5.16687	0.0170682	-3.00555	-6.25688	-3.25967	2.14335	4.85066	-1.75745	-4.70443	-3.80297	-7.14448	-0.187138	-2.79419	-5.6952	-3.0217	-5.19101	0.69579	5.31076	0.117206	0.438298	0.515997	0.900126	0.512076
Bacteria;Firmicutes;Bacilli;Lactobacillales;Aerococcaceae;Aerococcus	-5.96219	-5.54486	-6.84657	-6.91531	-6.10789	-6.80483	-6.99844	-5.29494	-6.19899	-7.32938	-0.743362	-8.09709	-7.4997	-6.67181	-7.33358	-8.16098	-5.80969	-3.59717	-6.86877	-3.2311	-3.89064	-5.48244	-7.37521	-6.06239	-3.09515	-7.16511	-7.64823	-3.92145	-2.23054	-2.73957	-0.353207	-5.25672	-8.92657	-8.56759	-6.64479	-7.10187	-6.70689	-7.32567	-4.91663	-6.28553	-7.24718	-6.90919	-1.56196	4.5809	-0.321057	0.349432	0.306148	0.768345	0.278633
Bacteria;Firmicutes;Bacilli;Lactobacillales;Lactobacillaceae;Lactobacillus	3.73033	3.59588	3.90412	8.20773	6.33581	5.78771	5.81868	3.05775	1.01076	1.54666	4.6646	7.42181	2.5284	2.50015	3.37104	2.96859	4.05331	6.6351	3.80106	3.66904	3.04097	6.31226	5.01297	2.56174	7.46877	2.75017	2.92622	2.97251	3.49203	4.60868	2.70154	5.11816	7.28878	6.22371	2.62663	2.39052	4.47981	2.81596	1.00051	3.80532	3.9619	3.90461	-0.118566	2.90264	-0.0360116	0.476596	0.737523	0.940112	0.851789
Bacteria;Firmicutes;Bacilli;Lactobacillales;Leuconostocaceae;Leuconostoc	1.17378	1.27209	-0.20109	1.31924	-3.41601	-3.43727	-1.78095	2.81068	1.37415	-0.00631828	1.31096	0.22952	-2.59154	2.26717	2.72481	1.60792	3.02713	-0.737131	3.381	-1.87905	0.613108	-5.41869	-1.35068	1.92527	0.663286	2.1864	1.24957	1.3431	2.33167	1.66711	2.08227	-4.02639	-1.66788	-0.60333	2.30106	2.64661	2.32282	1.32834	1.53919	-0.821829	-0.47766	-0.762163	-0.407678	3.20572	-0.112	0.439716	0.697575	0.935526	0.629289
Bacteria;Firmicutes;Bacilli;Lactobacillales;Leuconostocaceae;Weissella	-1.56678	-1.53045	-1.65942	-7.17109	1.16409	-5.67303	-5.24418	1.34425	-0.299586	-2.46089	-2.82321	0.159449	0.716866	-4.08331	-5.66011	-3.68939	3.40248	3.64944	2.38495	0.196096	-0.50749	-1.64743	-1.45726	5.11185	1.68769	-2.81437	-3.85781	-1.56969	-5.82301	-2.40777	-1.49605	0.657412	-4.96172	-4.79812	-2.87133	-1.31504	-1.57938	-3.0005	2.96458	-2.17521	-0.56362	0.795665	-0.19805	4.33267	-0.044753	0.480114	0.810893	0.94814	0.822501
Bacteria;Firmicutes;Bacilli;Lactobacillales;Streptococcaceae;Lactococcus	2.89408	2.87453	2.98554	1.60232	-0.785803	1.63818	-0.89451	3.00665	2.90869	3.14531	4.44241	-0.141494	1.05179	2.91866	3.92666	3.17932	5.56391	3.32773	3.3713	0.602301	3.28459	-0.485569	1.58289	2.50349	2.04447	3.13186	1.88768	2.85204	4.56068	4.24733	3.84631	3.80981	0.117964	0.548684	3.70846	2.72473	4.08481	2.87133	4.01431	3.74232	0.990066	2.46034	0.341967	2.52579	0.122691	0.443182	0.712208	0.941325	0.697972
Bacteria;Firmicutes;Bacilli;Lactobacillales;Streptococcaceae;Streptococcus	4.01611	4.05406	3.76178	7.35765	2.35222	4.77372	4.13885	4.08735	3.34458	3.40395	2.37466	5.13066	7.84578	1.64719	3.88888	3.84119	2.21254	9.7827	7.5825	5.02348	2.72104	4.99568	3.58521	5.87758	4.3591	1.27939	5.63425	7.75199	3.74656	0.303001	3.93112	5.57473	7.37278	8.30786	6.73704	7.62437	3.44179	3.07645	0.992055	0.927771	3.69845	2.49208	0.0706515	3.7568	0.0213304	0.490057	0.847074	0.953522	0.934748
Bacteria;Firmicutes;Bacilli;Lactobacillales;unclassified;unclassified	-1.23862	-0.952339	-2.39891	2.25148	-3.3229	-2.67781	-0.253397	-2.35218	-4.79865	0.404085	2.19517	-5.04091	-2.33096	-3.40779	-0.328236	2.15067	-3.49165	0.205793	-6.11934	-0.729311	-2.54044	-7.20478	-7.05147	2.58799	-1.31729	5.19217	5.69444	7.66047	3.10158	-5.09331	1.81765	-5.47571	-7.09709	0.920971	-5.81078	-6.69768	-3.27942	-2.6965	-0.46642	-0.236698	2.9796	-0.755083	-1.72348	5.83369	-0.266441	0.377841	0.244369	0.822581	0.304164
Bacteria;Firmicutes;Clostridia;Clostridiales;Family_XI;Finegoldia	0.495862	0.382088	0.948892	0.457879	-0.218036	4.24522	2.03406	-1.25216	-0.00573851	0.207499	5.71498	0.905142	0.477906	-0.561756	-1.8001	6.95756	-1.05278	-1.8029	2.50686	-0.554834	-2.25563	2.82299	-0.808764	-0.867922	1.40334	4.41499	5.1241	2.35063	0.125068	5.97687	-2.02091	-3.7258	6.3047	0.0939038	-3.39566	3.51436	1.2352	1.16495	2.36554	-0.717629	1.11935	-0.0898515	-0.0655789	4.37753	-0.0155299	0.495035	0.666394	0.934526	0.901152
Bacteria;Firmicutes;Clostridia;Clostridiales;Family_XI;Peptoniphilus	-4.31417	-4.53585	-3.66914	-6.5851	-7.87091	-7.22903	-1.98505	-5.36994	-5.73752	-0.800068	-3.96706	-3.26721	-3.0566	-6.89478	-2.91123	-5.77646	-6.25765	-7.2315	-6.44751	-2.08666	-4.23872	-6.44502	-3.44595	-6.0514	-6.0544	-2.75262	5.08025	-1.09382	-5.68001	-6.43247	-6.80609	-6.97929	-4.72386	-8.70587	-1.50677	-7.49088	-7.20993	-2.73756	-3.95128	-1.18094	-1.53353	-1.45299	0.903361	5.07946	0.153562	0.419858	0.6195	0.914074	0.53944
Bacteria;Firmicutes;Clostridia;Clostridiales;Peptostreptococcaceae;Peptostreptococcus	-5.81217	-6.04852	-5.02104	-7.01584	-2.20488	-6.83465	-7.09926	-5.42237	-6.17487	-7.6415	-7.03793	-1.26947	-7.40729	-0.864603	-7.44337	-7.58326	-6.38064	-7.45864	-5.83914	-5.71225	-3.90124	-2.17921	-1.97425	-6.40346	-5.69733	-6.4733	-8.60592	-8.87462	-5.91448	-6.37049	-6.72252	-6.84218	5.65246	-1.41195	-6.5627	-6.29463	-7.49811	-0.547152	-2.16802	-6.18394	-7.28855	-6.77432	1.40156	6.23545	0.192484	0.396307	0.326488	0.815629	0.38374
Bacteria;Firmicutes;Clostridia;Thermoanaerobacterales;Family_III;Thermoanaerobacterium	2.94342	3.00306	2.84893	3.78921	3.08919	3.63749	4.53163	3.32211	3.6454	1.43849	2.9916	2.2526	2.29241	3.11768	1.99775	2.63605	3.7203	3.097	3.33531	0.833804	3.6595	3.13242	2.32863	3.61426	1.87056	2.89032	1.39974	1.65775	2.62546	3.62663	2.95182	2.59198	1.09708	2.68988	2.95426	3.03005	3.5928	2.63604	3.09769	3.88864	1.9323	3.0078	-0.0583639	1.25853	-0.0402334	0.479433	0.750129	0.937152	0.694872
Bacteria;Firmicutes;Negativicutes;Selenomonadales;Veillonellaceae;Dialister	-3.51256	-4.38462	-1.05707	-6.35103	-0.331045	-6.9171	-1.64839	-5.17866	-5.68849	-0.316818	-6.8863	-0.798712	-0.158319	-0.387318	-1.14272	-7.9652	-6.54095	-7.7598	-6.68026	-0.104597	-4.90053	-7.06346	-7.85888	-5.88324	-6.34003	-2.20115	6.37611	-0.973375	-6.26196	-5.74618	-6.66292	-6.34548	-1.74554	-5.76541	-0.0744046	-7.13915	-5.34013	0.102789	-0.872338	-0.698741	0.387628	-0.272979	1.4794	5.77462	0.268999	0.34375	0.233636	0.767062	0.161304
Bacteria;Firmicutes;Negativicutes;Selenomonadales;Veillonellaceae;Veillonella	-0.566779	-0.654514	-0.519147	0.735561	-2.08976	-3.02825	-5.56074	0.126522	0.29717	0.763763	5.27183	-3.42174	1.74156	-2.13325	-0.0223003	-0.42009	-4.94531	7.02144	-4.2832	1.8621	-1.22025	0.433641	-1.69318	-1.79001	3.19758	-3.88151	-6.96123	-3.26816	-0.102992	-1.41035	0.053175	0.2412	3.3852	-0.542223	1.25132	6.61483	-0.380931	-0.592108	-6.48172	-5.84831	-4.21804	-2.14559	0.0555709	5.38201	0.0119636	0.492199	0.810004	0.948424	0.875869
Bacteria;Proteobacteria;Alphaproteobacteria;Rhizobiales;Bradyrhizobiaceae;unclassified	2.85414	2.84633	2.89285	3.19464	3.55209	3.32657	2.94401	3.53003	4.29421	1.57014	2.21682	1.98987	2.82302	1.40875	2.40337	2.20548	4.73367	1.97231	3.98165	1.04594	2.9914	3.02317	3.07734	3.63242	1.94723	3.18008	1.95055	1.1277	3.41544	2.74013	2.72715	3.53095	1.0747	2.46293	3.37309	3.0481	1.99443	3.19532	3.06312	2.16687	0.855553	3.55626	-0.16095	1.47735	-0.104996	0.452482	0.612755	0.924178	0.747895
Bacteria;Proteobacteria;Alphaproteobacteria;Rhizobiales;Methylobacteriaceae;Methylobacterium	-4.23978	-4.20084	-4.3392	-6.57089	-6.21039	-3.48924	-4.2706	-3.38638	-3.39576	-7.10257	-0.684866	-0.342558	-5.86159	-1.07186	-3.22779	-7.85515	-3.39337	-7.34732	-4.55504	-2.12256	-4.34773	1.43562	-5.76726	1.33788	-4.68438	-6.96344	-8.36463	-4.62402	-5.62669	-6.60705	0.28259	1.43403	-7.41243	-5.69025	0.459877	1.05021	-5.24467	-5.41497	1.55522	-4.58443	-5.41355	-5.50995	0.742571	5.86245	0.131064	0.446023	0.464621	0.873732	0.615039
Bacteria;Proteobacteria;Betaproteobacteria;Burkholderiales;Burkholderiaceae;unclassified	0.919462	0.819222	1.12424	-2.03095	2.11958	2.89356	1.43253	2.65544	2.21164	0.737701	0.512621	0.723174	-0.277276	1.99811	2.69721	0.999895	2.96672	-2.80106	1.30038	-0.656315	0.468232	3.73018	0.807903	-0.0179507	0.329602	-0.192653	-0.847638	-1.22917	0.927076	2.49004	-1.82069	0.471644	0.148751	-3.06242	2.78193	2.53387	1.17585	3.13832	-0.599807	0.961423	1.16095	1.87231	0.278588	2.46376	0.113746	0.443182	0.781914	0.949053	0.675113
Bacteria;Proteobacteria;Betaproteobacteria;Burkholderiales;Comamonadaceae;unclassified	2.39227	2.58585	1.91025	2.83846	2.91354	3.66316	2.79328	2.04549	4.25581	3.32368	2.09265	2.43164	2.78622	1.73811	1.66633	2.96734	3.00743	2.29113	0.762425	0.725314	3.22805	3.14237	2.16585	3.3063	1.32771	1.3985	0.665131	1.31937	2.74115	2.79664	2.59981	2.38796	-3.54767	0.713864	2.65225	1.47629	3.88599	2.01846	-3.65921	4.19368	1.36899	2.0898	-0.614275	2.0985	-0.216129	0.363636	0.18299	0.815083	0.216953
Bacteria;Proteobacteria;Gammaproteobacteria;Enterobacteriales;Enterobacteriaceae;unclassified	5.40391	5.36451	5.47364	8.51022	7.63812	5.27563	4.77066	5.93564	6.41952	5.27644	4.68778	4.70689	3.92937	4.2889	6.71608	10.269	5.67891	11.1864	4.96612	7.87149	4.82948	5.94361	4.61815	5.07373	4.58767	4.86239	4.34056	6.27349	8.24383	5.13649	8.81071	6.79654	3.90156	7.56872	4.44767	5.88681	5.64293	5.15533	4.6107	5.25466	11.1687	5.45777	-0.0177976	2.47458	-0.00666146	0.495035	0.871874	0.954749	0.866338
Bacteria;Proteobacteria;Gammaproteobacteria;Legionellales;Coxiellaceae;unclassified	-6.34994	-6.10175	-6.92647	-6.14296	-7.89749	-6.95789	-5.58704	-5.69457	-6.10602	-3.25999	-6.81247	-7.71694	-7.0905	-2.97609	3.91829	-7.48243	-5.98232	-7.99986	-6.06923	-5.58798	-3.79556	-6.85412	-7.70165	-6.13673	-6.17515	-6.96154	-2.43044	-8.32579	-5.98936	-5.46534	-6.42151	-6.42812	-8.96095	-8.31934	-6.29845	-5.10257	-6.77283	-7.23166	-7.12533	-5.77323	-6.63688	-7.1269	-0.714675	4.64875	-0.140531	0.429787	0.374202	0.818282	0.395094
Bacteria;Proteobacteria;Gammaproteobacteria;Pasteurellales;Pasteurellaceae;unclassified	0.394384	0.202215	1.06108	0.74561	-0.260179	0.173637	-1.05809	-0.341811	1.83081	0.457203	-0.474937	7.25455	-0.343016	7.95797	-0.692756	0.502893	-0.0318982	-0.86649	-0.0235983	8.35127	2.20589	-0.196864	0.695139	0.0472242	2.55187	0.0768775	6.95983	-1.32022	0.956547	-0.448035	-1.33938	-0.309657	6.96809	-0.295307	0.74904	0.901975	0.390122	8.82099	7.74534	-0.314709	9.12218	8.19587	1.07869	6.98934	0.222244	0.321986	0.0803518	0.690953	0.0707613
Bacteria;Proteobacteria;Gammaproteobacteria;Pseudomonadales;Moraxellaceae;Acinetobacter	4.10858	4.03781	4.32104	4.76655	3.07102	2.60394	3.43433	4.415	4.76485	3.69682	4.97523	1.93374	3.83981	3.72674	3.72115	3.73149	5.48677	9.09947	4.17119	5.44848	4.00728	4.67851	3.7529	4.33075	3.73335	3.18258	3.17311	4.02279	4.93814	4.54727	9.02433	4.38518	1.26289	6.78336	3.84922	4.51713	4.83632	3.0097	4.73456	4.88494	3.3359	3.8862	0.0409096	1.7804	0.0210499	0.482955	0.652412	0.929311	0.855535
Bacteria;Proteobacteria;Gammaproteobacteria;Pseudomonadales;Pseudomonadaceae;Pseudomonas	7.49534	7.39051	7.63894	8.61627	7.65592	7.95841	7.88044	7.94501	8.67421	7.00303	7.26942	7.30039	7.22496	7.25348	6.67198	7.15748	8.25671	6.93401	7.64308	6.42027	7.57662	8.02869	7.69314	8.06133	6.52897	6.9796	6.04538	5.79203	8.06769	7.23581	7.14597	7.92163	6.22921	7.07214	7.50968	7.77251	7.69499	7.67465	7.88922	8.20157	6.59179	7.55474	0.113352	1.02604	0.112111	0.446809	0.746171	0.947625	0.697931
Bacteria;Proteobacteria;Gammaproteobacteria;unclassified;unclassified;unclassified	3.18785	3.29334	2.72429	3.63799	3.23092	3.34632	3.41416	3.67025	4.14632	2.70499	2.53644	2.22626	2.8124	3.68957	2.53673	2.89902	3.60542	9.09474	2.50143	5.27526	3.10271	3.59939	3.0909	3.77048	3.30452	2.77556	1.10437	0.936951	3.68847	3.32277	7.86257	6.18595	0.22012	2.73826	1.95869	3.88919	3.53285	1.9006	2.71323	4.14929	1.60204	2.72429	-0.486851	2.01989	-0.190782	0.391489	0.293745	0.85047	0.290386
unclassified;unclassified;unclassified;unclassified;unclassified;unclassified	2.19814	2.22394	2.17394	5.64716	-1.47804	3.6499	2.92911	0.823168	2.08125	0.567604	2.89817	3.33393	4.00581	-1.90574	2.56501	1.07455	3.2626	0.384827	2.67057	-0.0438324	2.6725	0.0878601	1.08798	1.90706	1.52682	2.88549	1.84558	1.26251	2.45026	3.00138	2.59671	1.48565	1.45075	4.16314	2.68956	2.22652	2.20329	2.22186	1.02412	2.61565	1.27095	2.34481	0.0479697	1.81112	0.0253296	0.487943	0.587527	0.932398	0.857824
Comparison based on delivery
	rab.all	rab.win.C	rab.win.V	rab.sample.S2	rab.sample.S5	rab.sample.S7	rab.sample.S8R	rab.sample.S10	rab.sample.S14R	rab.sample.S15	rab.sample.S33	rab.sample.S35	rab.sample.S36	rab.sample.S41	rab.sample.S42	rab.sample.S43	rab.sample.S45	rab.sample.S50	rab.sample.S1	rab.sample.S3	rab.sample.S4	rab.sample.S6	rab.sample.S9	rab.sample.S12	rab.sample.S16	rab.sample.S18	rab.sample.S19	rab.sample.S21	rab.sample.S22	rab.sample.S23	rab.sample.S24	rab.sample.S25	rab.sample.S27	rab.sample.S28	rab.sample.S29	rab.sample.S30	rab.sample.S32	rab.sample.S34	rab.sample.S40	rab.sample.S44	rab.sample.S46	diff.btw	diff.win	effect	overlap	we.ep	we.eBH	wi.ep	wi.eBH
Bacteria;Actinobacteria;Actinobacteria;Actinomycetales;Actinomycetaceae;Varibaculum	-4.06762	-3.47363	-4.43172	-8.37159	-6.74857	-1.69991	-7.73365	-2.83809	-1.82373	-1.82443	-6.49182	-6.31382	-2.11316	4.22158	0.421782	-5.24432	-6.47521	-4.28471	-3.85162	-6.87179	-6.59233	-2.50265	-6.88813	-2.19228	-6.31108	-2.88818	-7.75008	-7.41063	-6.26802	-7.37111	-5.44407	-0.715413	-6.05956	-6.38565	-1.58896	-2.13907	-3.07454	-2.18719	-2.28231	-6.96887	-6.21681	-0.71608	5.59712	-0.12591	0.429167	0.491334	0.887979	0.489977	0.894463
Bacteria;Actinobacteria;Actinobacteria;Bifidobacteriales;Bifidobacteriaceae;Bifidobacterium	-3.30337	-1.70247	-4.07993	1.65589	-2.5858	5.785	3.77085	-2.37177	2.01401	2.98091	-6.33526	3.47046	-4.82556	-4.77441	-5.73737	-5.5366	0.229966	-2.41538	-0.1267	-2.1172	1.68793	8.84574	1.78419	-3.80972	-3.11862	-7.7006	-6.03034	-6.77237	-4.72404	-7.42446	-3.52872	2.38529	-2.45213	-3.24541	-5.57831	-6.82144	-7.23895	-7.20264	-3.89568	-6.70729	-6.73329	-3.17823	6.72872	-0.440811	0.318418	0.11097	0.836775	0.0872378	0.844158
Bacteria;Actinobacteria;Actinobacteria;Bifidobacteriales;Bifidobacteriaceae;Gardnerella	-4.03734	-4.32692	-3.92277	4.66022	-0.348529	0.612594	0.415176	-5.56823	-5.32252	-3.63225	-4.61991	-6.31283	-6.40719	-8.54572	-5.57	-6.11266	-3.47581	-4.36542	-3.90545	2.78194	-4.1722	-3.73942	0.804732	-4.06994	-2.30555	-7.10265	-7.77267	-3.39968	-3.31208	-7.99711	-4.93495	-5.37459	-1.63592	0.168386	-4.46566	-6.17896	-6.9822	-1.24493	-6.84751	-2.15191	-5.00041	0.107535	5.54808	0.0211153	0.491667	0.704177	0.920226	0.701741	0.924538
Bacteria;Actinobacteria;Actinobacteria;Corynebacteriales;Corynebacteriaceae;Corynebacterium	3.60037	3.13937	3.85789	2.63017	4.96555	2.4321	5.07462	0.820612	0.563233	4.50447	0.0340091	4.40793	0.317612	3.26668	2.05859	4.6494	5.20123	3.36776	4.01137	0.144756	5.28316	6.85518	3.35931	0.942464	7.14989	-0.264646	10.7707	5.7049	0.640252	4.05981	0.516151	4.10876	4.68775	2.36085	3.69276	4.05331	4.16052	1.40093	4.1018	1.79121	2.29985	0.286648	3.21309	0.081339	0.46875	0.41137	0.867545	0.69649	0.916724
Bacteria;Actinobacteria;Actinobacteria;Kineosporiales;Kineosporiaceae;Kineococcus	-4.2022	-4.26673	-4.17437	-4.75055	-5.145	-7.64021	0.604373	-0.622957	1.25527	-2.84582	-6.06861	-5.84784	-4.2204	-1.56445	-9.21494	-4.77542	-6.06293	-4.0395	-4.94712	-5.15193	-5.54359	-9.14521	-6.95677	0.603451	-0.66791	7.30509	-4.81982	-5.2794	1.5435	-1.23372	-3.48977	-6.64906	-4.45066	-6.25189	-0.538095	-0.829369	-5.60728	-3.20619	-1.2759	-7.26627	-6.96247	0.455971	5.56101	0.0718686	0.468262	0.596566	0.897824	0.697782	0.923586
Bacteria;Actinobacteria;Actinobacteria;Micrococcales;Microbacteriaceae;unclassified	3.19583	2.98166	3.53226	2.91556	1.25234	2.80967	-0.50058	4.85739	-0.646202	-0.812009	4.45686	3.33754	1.3859	3.26651	3.36567	4.94556	3.60214	0.928237	3.31295	3.59037	0.597784	0.506345	2.60269	2.21252	-0.865367	4.12382	3.71163	4.89879	5.96453	-0.884582	4.35829	0.0791038	2.18759	4.1571	3.77351	4.35463	1.93861	2.24656	4.25805	3.9278	4.55554	0.598675	2.97971	0.161366	0.423517	0.437354	0.871756	0.427586	0.878456
Bacteria;Actinobacteria;Actinobacteria;Micrococcales;Micrococcaceae;Micrococcus	-2.05273	-1.35966	-2.35739	0.959161	2.12012	-6.69879	-0.463781	0.468207	0.0337708	-2.92907	-1.71353	-4.30646	-2.17699	-8.01913	0.438493	-4.85394	0.352702	-3.77071	-5.22196	-2.68452	1.51916	-5.28978	-0.222979	1.37811	-3.96163	-6.08055	-2.52923	3.4849	-5.17208	-2.28183	1.509	-4.1907	4.99358	-4.36494	-3.60718	-5.62405	-1.39437	-0.285264	-3.74281	0.18896	0.72999	0.0276323	4.88069	0.00737363	0.498958	0.765534	0.927804	0.850503	0.95752
Bacteria;Actinobacteria;Actinobacteria;Micrococcales;Micrococcaceae;Rothia	-1.84947	-2.67365	-1.5473	1.29733	-3.87354	-3.89988	1.16063	0.225804	-5.3699	-2.43492	7.60507	1.01462	-4.71249	-6.65057	-4.23484	-3.11746	-0.998948	-3.51359	-1.85142	-0.466873	-2.22356	2.03413	4.113	4.10391	-4.9207	-3.8397	-1.88747	0.032186	-0.56397	-0.883038	-5.47978	-4.19656	-6.23377	1.06817	-3.38603	-5.64771	-1.53455	0.342304	-0.589185	-1.84747	-6.42294	0.647749	5.12752	0.114575	0.451613	0.804244	0.935652	0.743048	0.933379
Bacteria;Actinobacteria;Actinobacteria;Propionibacteriales;Propionibacteriaceae;Propionibacterium	3.56254	3.26625	3.66111	3.2247	5.33167	4.81082	5.90236	5.05136	2.7794	3.54777	0.431879	5.47726	2.11674	1.12272	1.56873	1.38127	2.93607	4.18378	4.99243	5.07356	5.72414	5.29137	3.92183	4.37563	3.22824	1.67142	6.04293	3.78565	3.05139	3.36599	0.879904	0.609339	2.79061	3.81531	3.58639	4.35802	2.69922	3.69809	2.99867	5.42557	2.04515	0.381844	2.47283	0.144002	0.436458	0.594263	0.893305	0.600649	0.898121
Bacteria;Actinobacteria;Actinobacteridae;Actinomycetales;Actinomycetaceae;Actinomyces	-3.3261	-3.02251	-3.51041	-7.71905	-5.2841	-2.83672	-4.38811	0.964145	-2.56728	-0.500872	-5.95975	-6.19259	0.769924	7.84645	1.89984	-4.16138	-6.12693	-2.75676	-4.03346	-5.1492	-8.00801	-3.21208	-5.48327	-1.84885	-7.25361	0.743034	-4.14757	-5.36339	-6.16805	-5.70479	-5.35631	-1.09541	-3.30949	-2.48682	1.59769	0.818367	0.978625	1.21897	1.14172	-6.6811	-4.97445	-0.286743	5.82803	-0.0440826	0.48125	0.589844	0.900434	0.69253	0.924978
Bacteria;Actinobacteria;Coriobacteriia;Coriobacteriales;Coriobacteriaceae;Atopobium	-6.14221	-6.04609	-6.20558	3.60087	-7.66897	-8.11742	-3.23848	-7.47159	-7.03138	-6.5405	-6.48377	-6.12056	-5.80882	-8.34072	-8.62446	-5.79017	-3.17585	-4.12553	-7.04663	2.65179	-7.37495	-5.98929	-8.46739	-7.54306	-4.99756	-7.47781	-7.84545	-3.30211	-3.26827	-7.55346	-5.63456	-7.13986	-6.48919	-6.4674	-7.24795	-6.2823	-6.9043	-1.52503	-7.19713	-6.39731	-7.01586	-0.180933	5.64998	-0.0292324	0.488033	0.613168	0.904108	0.600165	0.907826
Bacteria;Bacteroidetes;Bacteroidia;Bacteroidales;Prevotellaceae;Prevotella	-1.31711	-0.971123	-1.52922	2.7385	-1.73314	-1.43785	0.461118	-0.786921	-0.364477	-2.15728	-6.22109	-5.96141	-0.828114	6.13084	0.577704	-4.17132	0.965684	-4.40357	-3.93604	1.7076	-0.820628	6.4916	-0.755147	-1.85597	-6.88011	-0.903739	-7.80881	-4.12348	-6.19749	-1.23947	-4.95553	-0.082703	-6.65733	-6.00702	-0.888684	-1.1959	-0.189839	-0.722498	-0.834398	-5.45654	-5.50129	-1.20211	5.33078	-0.231067	0.385417	0.298637	0.866341	0.24368	0.873475
Bacteria;Bacteroidetes;Cytophagia;Cytophagales;Cytophagaceae;Arcicella	2.38518	1.8696	3.24097	1.82406	-2.34349	1.30205	0.648181	2.82687	-2.0405	-1.78608	3.95755	2.15616	1.63162	2.49086	2.61913	4.21724	4.83176	0.554891	1.099	3.68665	0.719537	-2.78261	1.93437	1.38944	-3.24099	3.05279	3.92251	4.04485	4.02698	-2.41535	4.04657	-0.768375	-0.458972	4.12675	3.83383	5.05554	2.16001	3.55614	3.1803	3.76881	4.20994	0.838374	3.38265	0.224848	0.416667	0.480296	0.878516	0.356664	0.873051
Bacteria;Bacteroidetes;Cytophagia;Cytophagales;Cytophagaceae;unclassified	-4.72867	-5.2751	-4.29721	-7.92494	-5.29602	-4.95811	-5.71345	-7.02161	-5.27952	2.7218	-6.38085	-6.20595	-2.21113	-8.06609	-5.70062	-4.45536	-5.96943	3.47783	-3.313	-7.00722	-6.85678	-4.46544	-6.75558	-7.47991	-3.2741	-4.33004	3.14553	-3.93605	-6.42386	-5.81036	3.61086	-2.07458	3.09081	-3.544	-3.75819	-2.61522	-1.77267	-7.09085	-6.92938	-7.02807	-6.46936	0.784087	6.20682	0.134391	0.429761	0.618561	0.909351	0.490144	0.897817
Bacteria;Bacteroidetes;Flavobacteriia;Flavobacteriales;Flavobacteriaceae;Cloacibacterium	-2.75763	-3.145	-2.06591	-7.96205	0.0966161	-8.12301	-4.4217	-5.34959	-0.373773	-6.32764	-6.2194	-2.09505	-1.14293	-6.8726	-1.78966	-2.38243	-2.64921	-0.0627918	-6.60973	-1.16556	1.34999	-9.14035	-6.94711	-0.0382133	0.121708	-7.61495	-0.577779	-0.566887	-4.40083	-0.819563	-1.68113	-7.14833	-6.2428	-0.0526261	-7.58378	-1.54226	-5.37886	-7.19415	-5.12617	1.44239	0.594037	0.598365	5.70568	0.0970595	0.450572	0.672237	0.917599	0.575117	0.90654
Bacteria;Bacteroidetes;Flavobacteriia;Flavobacteriales;Flavobacteriaceae;unclassified	2.54696	2.30001	2.68295	2.5366	0.637745	0.811591	-0.694668	3.19425	-2.24888	-1.00076	4.46083	2.42649	0.905673	3.0632	2.52609	3.67672	4.37508	-0.508454	2.58592	2.52057	-1.52091	0.162899	5.50634	2.44499	-1.71782	2.25724	3.93143	3.90934	4.94578	-2.11433	3.72383	-0.700844	0.543656	3.33732	2.41741	4.72234	2.32567	2.75971	3.09645	3.44501	4.26441	0.756038	3.3528	0.219924	0.408333	0.341838	0.866374	0.354135	0.873429
Bacteria;Bacteroidetes;unclassified;unclassified;unclassified;unclassified	5.00815	4.54919	5.11658	5.70979	3.60358	4.56192	5.41405	6.03561	3.73756	4.52862	5.64137	3.90608	2.46775	3.34814	4.31245	5.80577	5.37408	4.46035	5.80326	6.07912	3.57614	3.98817	5.43935	7.03644	4.23019	5.13517	4.71541	5.94427	6.17809	3.02243	4.75846	3.87824	5.77296	4.78546	5.13811	5.91284	3.25058	5.15942	5.20556	5.17642	4.96422	0.383496	1.57124	0.236224	0.396462	0.256277	0.857534	0.314881	0.870862
Bacteria;Firmicutes;Bacilli;Bacillales;Bacillaceae;Anoxybacillus	4.68715	4.63266	4.72435	4.95701	4.71826	4.33096	4.70364	5.46647	4.40559	4.53296	5.31587	4.06045	2.44318	3.17995	3.41319	5.24814	4.81809	5.12671	5.97297	5.49851	4.95086	3.49591	4.49696	4.54143	5.03145	4.49385	4.69992	4.76226	5.89606	3.81163	5.2041	4.89484	5.97528	4.88089	4.3685	5.66035	2.90835	4.48417	4.62674	4.19447	3.91805	0.182905	1.20153	0.141418	0.426639	0.328512	0.859279	0.482267	0.877609
Bacteria;Firmicutes;Bacilli;Bacillales;Bacillaceae;Bacillus	2.39544	2.13608	2.54794	3.55206	1.72535	0.352375	2.54132	1.73524	1.05416	2.54047	2.79896	1.88173	1.17937	2.13712	1.38721	3.63172	2.92429	2.44133	3.56905	2.17178	1.45589	1.29726	1.78941	1.20572	2.64903	4.00916	2.68529	2.53679	4.46927	1.75653	2.9653	2.7697	3.68076	1.31528	2.21669	3.06809	0.436969	0.612347	2.69115	4.00626	2.96123	0.385525	1.56888	0.216011	0.402706	0.347503	0.863262	0.388094	0.875033
Bacteria;Firmicutes;Bacilli;Bacillales;Bacillaceae;Geobacillus	2.49059	2.57178	2.43369	2.52039	3.88725	2.47273	3.01496	2.53859	2.17931	2.56095	4.05708	2.12158	0.106556	1.56831	1.36583	3.38907	2.75426	3.55612	3.74099	3.4956	3.49472	1.85615	2.52375	2.11783	2.45127	2.23143	2.65477	1.78601	3.49358	1.97509	1.85931	2.75694	3.87536	2.25161	2.38947	3.44806	1.71035	2.59137	2.04044	2.5303	1.65053	-0.0607609	1.31588	-0.0444224	0.480749	0.847463	0.94232	0.757277	0.943202
Bacteria;Firmicutes;Bacilli;Bacillales;Family_XI;Gemella	-0.621584	-1.98784	-0.112287	-0.775303	1.46859	-6.276	1.1938	-7.1168	-5.12387	-5.08636	3.52609	0.682951	1.10018	-8.40243	-2.12548	-0.652126	-6.36299	-4.77507	-0.428058	-4.14102	1.99862	0.731459	6.50599	-4.58576	1.64256	-4.42686	0.265866	1.51149	-3.59649	6.65224	0.687621	-1.26336	-0.236237	0.930136	0.3543	-7.03759	0.531551	-6.56594	-1.98329	-6.82585	-0.43956	1.49767	6.1494	0.219169	0.37461	0.225908	0.855311	0.291561	0.872878
Bacteria;Firmicutes;Bacilli;Bacillales;Paenibacillaceae;Aneurinibacillus	-1.53149	-1.27807	-1.65541	-7.58984	-1.70033	0.00901676	-5.77833	-2.19611	1.72815	-3.36943	-3.33281	0.035122	-1.76744	-0.402056	-3.04086	0.407278	1.27136	4.8931	-2.5344	-3.91301	-1.78661	-8.80904	-4.60046	-3.52754	0.361445	-0.811236	-2.26065	-5.38632	2.1651	3.1696	-1.6766	-3.46417	-1.87238	3.07725	-1.00777	1.16163	0.19563	-5.84955	-0.266551	-2.48732	3.87864	-0.271886	4.68371	-0.051046	0.476587	0.777337	0.93702	0.812282	0.94676
Bacteria;Firmicutes;Bacilli;Bacillales;Staphylococcaceae;Staphylococcus	7.98359	8.12349	7.77276	6.44307	8.05699	7.52572	6.78247	7.49531	10.7105	7.19644	9.85963	10.2862	6.31921	8.14385	9.98954	8.55113	8.4405	8.23951	9.40516	10.4552	6.98897	8.77423	6.38158	7.27728	10.3185	7.88212	11.1109	9.3879	6.25511	10.7581	5.75333	6.76739	9.48702	6.43172	7.86485	6.61476	6.68817	6.34928	11.2116	9.5859	6.27718	-0.254501	2.57402	-0.10836	0.458333	0.852836	0.956613	0.681413	0.930413
Bacteria;Firmicutes;Bacilli;Bacillales;Staphylococcaceae;unclassified	-3.66626	-2.27999	-4.16185	-1.9379	2.18942	0.0151934	2.00491	2.23767	-0.857449	-4.54605	-6.29454	-3.14547	-4.4499	-5.552	0.048695	-3.12936	-5.97718	-2.65133	-4.20907	-5.35056	3.13525	4.78591	-1.79168	-6.23952	-3.50373	-3.78531	-3.87724	-6.48108	-6.44699	-4.73853	-3.41032	-0.214613	-6.3266	-4.5328	-4.35382	-5.93181	-2.95898	-5.49707	-6.26626	-5.33259	-3.27296	-2.05814	4.87911	-0.366278	0.344433	0.195803	0.850328	0.139706	0.853157
Bacteria;Firmicutes;Bacilli;Lactobacillales;Aerococcaceae;Aerococcus	-5.92572	-5.09605	-6.36269	-6.26847	-5.18208	-7.52777	-7.29752	-6.98698	-7.37785	-6.0933	-5.52988	-3.11337	-3.21473	-8.3784	-3.88571	-2.5022	-2.85356	-4.16201	-6.76083	-6.81056	-5.1744	-8.52021	-8.39878	-7.56334	-6.4403	-7.37515	-7.61962	-6.91387	-5.55387	-3.46245	-4.96366	-6.40111	-6.62704	-6.02057	-7.72499	-5.76542	-7.11437	-6.83343	-6.78319	-0.686788	-0.3815	-0.988551	4.79481	-0.188589	0.420833	0.466642	0.878174	0.418139	0.876099
Bacteria;Firmicutes;Bacilli;Lactobacillales;Lactobacillaceae;Lactobacillus	3.78189	3.76625	3.78777	6.35821	5.12889	7.41565	5.03382	5.84147	2.51873	2.66132	2.59462	7.38648	3.63938	2.88293	2.99786	3.53056	4.61465	3.03579	8.17966	5.82129	6.30841	7.23235	6.17187	2.54707	2.34548	3.33015	3.01387	4.39594	4.06325	6.62485	2.98049	2.77175	1.0886	3.78724	1.51717	3.81945	3.97631	3.87911	2.81946	4.65678	2.75284	-0.312652	2.74368	-0.115374	0.448491	0.640398	0.915438	0.693471	0.933336
Bacteria;Firmicutes;Bacilli;Lactobacillales;Leuconostocaceae;Leuconostoc	1.09497	0.884571	1.21609	-3.35596	-3.92122	0.201629	-1.35683	-1.76691	2.27562	2.29159	1.90922	0.681998	-1.77624	1.23102	1.35858	2.33757	1.71236	0.536524	1.34082	-3.30725	-5.54731	-1.66705	-0.671485	-2.5422	2.65438	2.72224	1.5818	2.28303	3.01698	-0.767554	2.7087	1.25656	1.4559	3.40678	-0.0681061	-0.898903	-0.529125	-0.673402	2.2438	1.29625	2.12923	0.368072	3.28169	0.104864	0.4375	0.64878	0.90361	0.491838	0.882695
Bacteria;Firmicutes;Bacilli;Lactobacillales;Leuconostocaceae;Weissella	-1.62214	-1.35294	-1.81612	1.17314	0.679091	0.156386	-1.52005	-5.81277	-3.98348	-2.9667	5.09041	1.58763	0.109458	-4.04109	-1.51058	-6.16704	-2.22077	-0.589743	-6.24132	-5.34338	-1.61113	-4.98388	-4.85801	0.767366	-1.47142	-6.02497	-3.67731	-1.54619	3.41741	3.62516	1.37448	-3.10106	-0.244325	2.40564	-2.46372	-2.03947	-0.568639	0.773328	-2.67388	-2.74922	-1.55613	-0.469547	4.46924	-0.0929402	0.457856	0.692624	0.923394	0.698666	0.929126
Bacteria;Firmicutes;Bacilli;Lactobacillales;Streptococcaceae;Lactococcus	2.88487	2.50787	3.01994	-0.755299	3.8101	-0.0819183	1.60794	-0.945739	2.94129	3.7149	2.50787	2.01981	0.542766	1.89506	2.85646	4.56227	4.25551	3.35001	1.51268	1.64282	-0.496421	0.0775109	0.527715	1.01491	2.68467	3.91161	3.20781	4.05733	5.56977	3.31287	2.96591	2.87881	3.01503	3.32626	3.14339	3.76567	1.0137	2.42874	3.17419	4.4104	3.85217	0.407796	2.45964	0.15727	0.427083	0.374445	0.865008	0.450114	0.876571
Bacteria;Firmicutes;Bacilli;Lactobacillales;Streptococcaceae;Streptococcus	4.07863	4.38986	3.89335	2.35466	5.61975	5.12209	3.61064	4.20067	1.66067	6.72999	5.89398	4.26597	5.02885	5.59899	7.77445	3.78731	0.367915	2.77952	7.29941	4.79732	5.0237	7.34135	8.25286	7.84205	7.58502	3.87222	3.83972	3.40694	2.22316	9.77744	4.08853	3.01007	3.45446	7.58564	3.39944	1.0317	3.74017	2.51573	1.33384	2.33653	3.96924	-0.00167485	3.48911	-0.000864376	0.49948	0.617026	0.900038	0.930542	0.974472
Bacteria;Firmicutes;Bacilli;Lactobacillales;unclassified;unclassified	-1.49218	-2.31607	-0.895376	-3.18236	-4.65078	-5.24565	-7.64804	-0.298979	-3.48564	-6.48962	2.58959	-1.24455	-0.734676	5.67334	7.68693	3.13279	-4.90959	-2.78689	2.22278	-2.63014	-6.89657	-6.90687	0.866982	-2.29172	-6.31225	-0.404672	2.1479	-3.72613	-3.32536	0.229831	-2.35658	-2.74581	-4.50936	-5.95151	0.381166	-0.177489	3.02519	-0.773514	5.24146	2.14381	1.86588	0.471822	6.35006	0.0770036	0.468262	0.824069	0.944215	0.744526	0.928784
Bacteria;Firmicutes;Clostridia;Clostridiales;Family_XI;Finegoldia	0.416862	-0.0910938	0.690904	-0.18187	-3.79407	0.905116	-0.85995	2.08265	-0.589359	-3.44822	-0.910959	1.30512	-0.572159	5.09168	2.37839	0.237746	5.95074	-2.34302	0.41793	4.25434	2.80367	6.25069	0.087256	0.423459	3.48171	-1.78327	6.98855	1.2313	-0.907693	-1.8516	-1.22528	1.14043	0.108986	2.5256	0.194528	-0.658686	1.13861	-0.0816323	4.46788	5.69079	-1.99305	0.859692	4.14459	0.196684	0.383333	0.250056	0.86103	0.289868	0.872858
Bacteria;Firmicutes;Clostridia;Clostridiales;Family_XI;Peptoniphilus	-4.39394	-3.74709	-4.78251	-8.00477	-6.23374	-3.3931	-3.28682	-2.0723	-7.31938	-1.49317	-5.83782	-5.79483	-2.19241	5.04917	-1.0454	-5.99333	-6.57084	-4.43457	-7.25657	-6.81772	-7.12323	-4.76749	-8.86163	-3.1494	-7.14601	-3.0163	-6.12731	-6.85554	-6.46816	-7.80647	-5.16929	-2.71721	-6.19436	-5.92634	-0.794224	-1.20906	-1.5288	-1.46083	-2.57622	-3.92831	-7.31148	-0.748948	5.21672	-0.123558	0.429167	0.437922	0.881667	0.501473	0.896302
Bacteria;Firmicutes;Clostridia;Clostridiales;Peptostreptococcaceae;Peptostreptococcus	-5.81717	-5.43461	-5.96106	-2.15747	-6.84016	-1.33016	-1.91208	-8.05887	-0.984804	-6.33007	-6.55758	-6.25809	-5.42406	-8.2652	-8.51987	-6.06676	-6.87424	-4.41218	-6.74236	-6.82294	-2.12155	5.60705	-1.44299	-7.27259	-6.80436	-6.90242	-7.88546	-6.50242	-6.3444	-7.61724	-5.2675	-0.599404	-6.07825	-5.79802	-7.05246	-5.84092	-7.03157	-6.06212	-6.56663	-6.47132	-6.15321	-0.500786	5.52012	-0.0793375	0.466181	0.600199	0.901861	0.57183	0.906197
Bacteria;Firmicutes;Clostridia;Thermoanaerobacterales;Family_III;Thermoanaerobacterium	2.91909	2.74723	2.9989	3.09184	2.61439	2.22156	2.33183	4.56856	3.14743	2.89844	3.64243	1.78683	0.810986	1.39303	1.68606	2.64922	3.63285	3.65641	3.75665	3.6465	3.10219	1.08177	2.6491	2.3071	3.01013	1.97637	2.66901	3.55847	3.7733	3.12007	3.2291	2.57928	3.72649	3.34074	1.44459	3.89306	1.99056	2.9837	2.9079	2.96437	2.96362	0.248049	1.32272	0.172926	0.423958	0.488764	0.873511	0.45168	0.873878
Bacteria;Firmicutes;Negativicutes;Selenomonadales;Veillonellaceae;Dialister	-3.7007	-1.58294	-4.60243	-0.339804	-6.80779	-0.854084	-7.83904	-1.62479	-0.378893	-0.126806	-6.02436	-6.1517	0.0182983	6.35924	-0.931379	-5.92009	-6.52814	-3.96131	-7.00194	-6.95388	-7.25082	-1.70957	-5.8798	-0.134958	-6.8239	-1.04107	-8.34898	-5.34015	-6.33745	-7.98808	-5.32476	0.129885	-5.97073	-6.2622	-0.29507	-0.691464	0.43347	-0.188906	-2.23243	-6.60457	-6.14357	-1.21769	6.38176	-0.195147	0.395833	0.331614	0.866474	0.404994	0.882546
Bacteria;Firmicutes;Negativicutes;Selenomonadales;Veillonellaceae;Veillonella	-0.547495	-1.57083	-0.144507	-2.07582	0.284532	-3.55182	-1.67288	-5.86199	-1.89711	1.33049	-1.70391	3.12633	1.88335	-6.40051	-3.38104	-0.124534	-1.38234	-1.22111	0.775122	-3.03505	0.445858	3.32854	-0.556483	1.77196	6.56669	0.0308271	-0.415389	-0.452025	-4.3833	6.99768	0.0997202	-0.680805	0.495456	-4.49377	0.717819	-5.90584	-4.2798	-2.02682	-3.69178	5.22883	0.0688656	1.35385	4.59286	0.255371	0.3875	0.208963	0.857672	0.240294	0.872072
Bacteria;Proteobacteria;Alphaproteobacteria;Rhizobiales;Bradyrhizobiaceae;unclassified	2.84842	2.88856	2.81982	3.55191	3.57932	1.98265	3.11158	2.98877	1.438	3.39551	3.63665	1.85797	1.06279	1.916	1.15927	3.43296	2.73672	3.0338	3.19263	3.34089	2.99413	1.03429	2.4031	2.85856	2.98015	2.41941	2.19525	2.00372	4.75277	1.97226	3.46127	3.13034	4.35452	4.03555	1.52431	2.16976	0.853453	3.56582	3.21238	2.1905	2.76102	0.0683416	1.48606	0.0372343	0.484912	0.632595	0.891824	0.748375	0.921411
Bacteria;Proteobacteria;Alphaproteobacteria;Rhizobiales;Methylobacteriaceae;Methylobacterium	-4.34804	-3.79381	-4.65446	-6.41033	1.44426	-0.339024	-5.55464	-4.27371	-1.08933	0.415919	1.3475	-4.36306	-2.10476	-7.97222	-4.54544	-6.11152	-6.37326	-4.58812	-7.07871	-3.63253	1.45262	-7.49707	-5.54227	-5.94992	1.00722	-3.25552	-7.77068	-5.59862	-3.28771	-7.60811	-3.6142	-5.51167	-3.32083	-4.51906	-7.50431	-4.53048	-5.50198	-4.74125	-7.92083	-0.792239	0.329421	-1.01538	5.24766	-0.18986	0.408333	0.40644	0.874151	0.407311	0.886827
Bacteria;Proteobacteria;Betaproteobacteria;Burkholderiales;Burkholderiaceae;unclassified	0.976074	0.749002	1.1458	2.12474	0.410541	0.716906	0.826717	1.40999	2.00604	2.81103	0.0984316	0.218621	-0.656211	-0.895686	-1.16507	0.916814	2.46558	0.663225	-2.03143	2.89508	3.72319	0.125472	-3.02257	-0.278746	2.4887	2.67614	1.01925	1.10799	2.99663	-2.97399	2.61378	3.0893	2.24937	1.27492	0.721556	1.04852	1.18775	1.87609	-0.115279	0.498734	-1.77646	0.315205	2.27862	0.127732	0.443288	0.766378	0.925663	0.501096	0.884189
Bacteria;Proteobacteria;Betaproteobacteria;Burkholderiales;Comamonadaceae;unclassified	2.42534	2.45785	2.38302	2.90972	2.43832	2.40165	2.17329	2.8669	1.76623	2.63019	3.3454	1.32298	0.682706	0.589654	1.33007	2.74645	2.74546	3.26551	2.84519	3.71015	3.17054	-3.69199	0.70206	2.77808	1.44991	1.63579	2.9505	3.85183	3.02629	2.28664	1.98967	1.97112	4.29998	0.758433	3.33075	4.1409	1.40152	2.07775	1.4778	2.06935	2.58619	0.173448	1.61919	0.0835664	0.460417	0.873162	0.952814	0.72869	0.917611
Bacteria;Proteobacteria;Gammaproteobacteria;Enterobacteriales;Enterobacteriaceae;unclassified	5.45196	4.89783	5.69721	7.65604	6.82741	4.71311	4.61389	4.80627	4.29998	4.43191	5.04906	4.52816	7.87247	4.31309	6.30314	8.28148	5.13915	4.82728	8.48025	5.29891	5.9753	3.85353	7.52321	3.93874	5.87416	6.68445	10.3076	5.58759	5.67384	11.1783	5.85089	5.11392	6.50714	4.97352	5.2601	5.25148	11.2006	5.45472	4.91854	4.6086	8.86389	0.638829	2.62719	0.231182	0.349636	0.142471	0.85133	0.130261	0.869568
Bacteria;Proteobacteria;Gammaproteobacteria;Legionellales;Coxiellaceae;unclassified	-6.41612	-6.05041	-6.61691	-7.68653	-6.52576	-7.9088	-7.47433	-5.66163	-2.97682	-7.3021	-5.96477	-6.10677	-5.82887	-2.41056	-8.4638	-6.06488	-6.57425	-4.12487	-6.8303	-7.19748	-6.86818	-8.81151	-8.72717	-7.19433	-5.1056	3.87904	-7.21969	-6.77311	-6.27789	-7.85209	-4.9513	-7.21382	-6.1069	-6.11032	-3.2604	-6.19178	-7.42601	-7.03886	-6.77137	-7.07977	-7.37766	-0.619231	4.92678	-0.097372	0.446875	0.562717	0.894608	0.532891	0.900572
Bacteria;Proteobacteria;Gammaproteobacteria;Pasteurellales;Pasteurellaceae;unclassified	0.347616	0.796788	0.191611	-0.213578	-0.262982	7.25046	0.675267	-0.955954	7.96699	0.75843	0.108824	2.45218	8.34301	6.92914	-1.25255	1.03983	-0.33804	2.17412	0.714951	0.236144	-0.121811	6.93088	-0.29856	-0.41072	0.861571	-0.641869	0.48818	0.372038	-0.0441603	-0.828137	-0.407491	8.78743	1.87582	-0.152876	0.432535	-0.40285	9.16202	8.17401	0.120066	-0.411505	-1.28716	-0.483445	6.06312	-0.107223	0.414152	0.458749	0.886107	0.415988	0.894801
Bacteria;Proteobacteria;Gammaproteobacteria;Pseudomonadales;Moraxellaceae;Acinetobacter	4.07291	3.88534	4.33926	3.10978	4.39884	1.93357	3.7577	3.43918	3.72551	3.82731	4.32603	3.70043	5.46974	3.17102	4.04714	4.98848	4.56757	3.98563	4.73034	2.59742	4.68119	1.22214	6.73196	3.84569	4.48159	3.69089	3.74512	4.77106	5.50086	9.10049	4.37063	2.95108	4.85572	4.1961	3.68452	4.86387	3.3481	3.81765	3.24196	4.94369	9.05981	0.375251	1.64723	0.178453	0.403746	0.151915	0.85133	0.289208	0.870639
Bacteria;Proteobacteria;Gammaproteobacteria;Pseudomonadales;Pseudomonadaceae;Pseudomonas	7.46868	7.46271	7.47363	7.6576	7.94018	7.28557	7.71419	7.9222	7.26119	7.51308	8.06341	6.46449	6.42148	5.9986	5.81401	8.10304	7.20732	7.57349	8.59329	8.00111	8.03708	6.18706	7.02102	7.2294	7.72879	6.64582	7.17554	7.64124	8.28031	6.90491	7.85551	7.63984	8.77445	7.63375	6.99672	8.2092	6.60349	7.53373	7.03693	7.21065	7.17647	0.143365	1.0493	0.134521	0.45	0.381498	0.859856	0.601371	0.887487
Bacteria;Proteobacteria;Gammaproteobacteria;unclassified;unclassified;unclassified	3.21264	3.29512	3.08993	3.23147	6.19462	2.22393	3.10761	3.43236	3.68233	1.96535	3.76801	3.24069	5.27689	1.08791	0.933391	3.74555	3.30111	3.1219	3.64361	3.35729	3.63034	0.167926	2.71095	2.81437	3.84126	2.50346	2.88798	3.52403	3.60946	9.08543	3.60353	1.87634	4.2411	2.48787	2.69784	4.14612	1.62689	2.70728	2.82061	2.50051	7.90698	-0.0640659	1.98718	-0.0299257	0.478125	0.721864	0.914414	0.854908	0.958868
unclassified;unclassified;unclassified;unclassified;unclassified;unclassified	2.2501	1.78065	2.40684	-1.57116	1.46383	3.33958	1.12021	2.97713	-1.85017	2.69668	1.95771	1.39903	-0.0355622	1.83288	1.26486	2.49195	3.0487	2.66067	5.63022	3.67705	0.0952621	1.39343	4.11842	4.01947	2.1908	2.54471	1.06319	2.17569	3.32801	0.444852	0.749706	2.23497	2.15545	2.69202	0.474061	2.6253	1.34607	2.36975	2.94508	2.8652	2.63341	0.657199	2.04077	0.285729	0.369792	0.121675	0.851081	0.243937	0.870639
Comparison based on gender
	rab.all	rab.win.F	rab.win.M	rab.sample.S3	rab.sample.S5	rab.sample.S6	rab.sample.S7	rab.sample.S9	rab.sample.S15	rab.sample.S16	rab.sample.S21	rab.sample.S24	rab.sample.S32	rab.sample.S34	rab.sample.S40	rab.sample.S46	rab.sample.S8R	rab.sample.S10	rab.sample.S12	rab.sample.S14R	rab.sample.S19	rab.sample.S22	rab.sample.S25	rab.sample.S27	rab.sample.S30	rab.sample.S33	rab.sample.S36	rab.sample.S41	rab.sample.S43	rab.sample.S44	rab.sample.S45	rab.sample.S50	diff.btw	diff.win	effect	overlap	we.ep	we.eBH	wi.ep	wi.eBH
Bacteria;Actinobacteria;Actinobacteria;Actinomycetales;Actinomycetaceae;Varibaculum	-3.8406	-3.89191	-3.78293	-6.84633	-6.1849	-2.49687	-1.6965	-7.11781	-1.69528	-6.39138	-7.09406	-5.10333	-2.95337	-2.29233	-2.3049	-7.05038	-7.40714	-2.85946	-2.18254	-1.90534	-7.43748	-5.78216	-0.784937	-6.25589	-2.12074	-6.4957	-2.14735	4.23511	-6.27733	-6.72206	-6.35063	-4.49506	0.280381	5.29756	0.042697	0.46875	0.604576	0.91885	0.653524	0.92873
Bacteria;Actinobacteria;Actinobacteria;Bifidobacteriales;Bifidobacteriaceae;Bifidobacterium	-3.33272	-3.02723	-3.57395	-2.07765	-2.56626	8.9049	5.80672	1.77541	2.91384	-3.21443	-7.4202	-3.7863	-6.6763	-6.96101	-3.88779	-7.37163	3.81171	-2.3913	-3.8425	1.96002	-6.0103	-4.15482	2.39187	-2.78995	-5.46512	-6.35147	-4.41405	-4.53018	-5.91973	-6.77898	0.337119	-2.55848	-0.64964	6.94198	-0.0818325	0.460984	0.559608	0.914119	0.649279	0.930638
Bacteria;Actinobacteria;Actinobacteria;Bifidobacteriales;Bifidobacteriaceae;Gardnerella	-3.79254	-2.9083	-4.53885	2.76796	-0.389684	-3.72803	0.632277	0.811331	-3.40811	-2.1331	-3.33939	-5.4289	-7.11283	-1.26988	-6.82096	-5.16359	0.475963	-5.7833	-3.84788	-5.56984	-7.42035	-3.38882	-5.06611	-1.60421	-6.0236	-4.64355	-5.99136	-7.72479	-6.33523	-2.32427	-3.55822	-4.12017	-2.02862	4.56458	-0.38278	0.320528	0.169843	0.836726	0.137425	0.835548
Bacteria;Actinobacteria;Actinobacteria;Corynebacteriales;Corynebacteriaceae;Corynebacterium	3.52149	3.98737	3.26564	0.22434	4.91962	6.89758	2.45582	3.36245	4.48995	7.1654	5.7787	0.630346	4.14622	1.38245	4.05941	2.28929	5.09175	0.806976	0.927168	0.552262	10.7196	0.606873	4.11119	4.65905	4.04308	0.0119157	0.359058	3.2569	4.65703	1.86955	5.22335	3.28152	-0.676723	3.63595	-0.184614	0.414663	0.564352	0.91409	0.434758	0.912275
Bacteria;Actinobacteria;Actinobacteria;Kineosporiales;Kineosporiaceae;Kineococcus	-4.1179	-4.85521	-3.09524	-5.07592	-5.11742	-8.84939	-7.77152	-6.5987	-3.15717	-0.603992	-5.37919	-3.7311	-5.48505	-3.47013	-1.32348	-7.17945	0.646759	-0.679015	0.55887	1.20933	-4.8145	1.57184	-7.21878	-4.67999	-0.888259	-6.10881	-4.4423	-1.56905	-4.51651	-6.35997	-5.84467	-4.34386	1.99441	5.11866	0.365097	0.328125	0.195065	0.84247	0.18053	0.847661
Bacteria;Actinobacteria;Actinobacteria;Micrococcales;Microbacteriaceae;unclassified	2.88929	2.57967	3.39355	3.58667	1.1831	0.515144	2.84963	2.59076	-0.937537	-0.782273	4.9577	4.411	1.91317	2.23148	4.2316	4.57577	-0.45333	4.82366	2.21115	-0.649142	3.64584	5.99728	0.175381	2.25949	4.34605	4.42859	1.37209	3.27352	4.95311	3.92396	3.56804	0.976002	0.389736	3.02644	0.132165	0.441106	0.60966	0.918572	0.637237	0.922432
Bacteria;Actinobacteria;Actinobacteria;Micrococcales;Micrococcaceae;Micrococcus	-1.6184	-1.42243	-1.74307	-2.47668	2.05475	-5.2175	-6.30872	-0.278765	-2.91445	-3.55355	3.52468	1.62226	-1.45203	-0.316301	-3.92461	0.70129	-0.463276	0.434947	1.38227	0.0533173	-2.49681	-4.59149	-4.11118	4.96902	-6.02157	-1.71869	-2.14053	-8.13686	-4.7913	0.145711	0.374536	-3.82445	-0.532015	4.75726	-0.111034	0.458583	0.631087	0.921843	0.712608	0.937395
Bacteria;Actinobacteria;Actinobacteria;Micrococcales;Micrococcaceae;Rothia	-1.91539	-1.43076	-2.26341	-0.376333	-3.96591	2.0742	-3.84405	4.12315	-2.32977	-5.11486	0.0618182	-5.57584	-1.47217	0.281673	-0.758337	-6.9092	1.24227	0.181574	4.1036	-5.23878	-1.77692	-0.559878	-4.26211	-5.97487	-6.25854	7.57204	-4.43103	-6.83216	-3.18581	-1.99032	-1.10271	-3.8018	-0.51004	5.5648	-0.0776926	0.457383	0.760091	0.938509	0.674632	0.931348
Bacteria;Actinobacteria;Actinobacteria;Propionibacteriales;Propionibacteriaceae;Propionibacterium	3.51537	3.69512	3.0391	5.07199	5.268	5.33666	4.84175	3.92471	3.50487	3.25318	3.8061	0.824224	2.71217	3.7127	2.95403	2.06209	5.93172	5.0151	4.35228	2.7338	6.00033	3.02791	0.645555	2.78397	4.35935	0.391851	2.18395	1.113	1.40792	5.39718	2.86754	4.12877	-0.418299	2.33984	-0.155513	0.436975	0.548585	0.912481	0.607782	0.926488
Bacteria;Actinobacteria;Actinobacteridae;Actinomycetales;Actinomycetaceae;Actinomyces	-3.30502	-3.6381	-2.97017	-4.97905	-5.31658	-3.18779	-2.68887	-5.63718	-0.479087	-6.77258	-5.54403	-5.10898	0.916752	1.21685	1.13953	-5.13011	-4.55386	0.936223	-1.94158	-2.65323	-4.12204	-6.89847	-1.05969	-3.57239	0.70587	-5.92794	0.745428	7.86441	-4.59011	-7.01707	-6.07975	-2.57255	0.402271	5.57718	0.0689103	0.461538	0.635434	0.923749	0.709479	0.936253
Bacteria;Actinobacteria;Coriobacteriia;Coriobacteriales;Coriobacteriaceae;Atopobium	-5.84712	-5.74745	-5.91206	2.64202	-6.56985	-5.90701	-8.39805	-9.0568	-6.19598	-4.99785	-3.4371	-4.76751	-7.9031	-1.57588	-6.77729	-7.12349	-3.33605	-6.72462	-7.69776	-7.02981	-7.48675	-3.29539	-6.86873	-6.75444	-5.87778	-5.97667	-6.07972	-8.2116	-5.99749	-6.68227	-3.4721	-4.47193	-0.453978	4.90597	-0.0729975	0.46274	0.543992	0.901517	0.600696	0.920763
Bacteria;Bacteroidetes;Bacteroidia;Bacteroidales;Prevotellaceae;Prevotella	-1.41467	-1.27264	-1.63957	1.74072	-1.69521	6.53633	-1.46054	-0.79126	-1.99451	-6.63561	-4.05427	-5.39823	-0.272101	-0.709048	-0.906892	-4.78479	0.474108	-0.782755	-1.96508	-0.383771	-7.55598	-6.18177	-0.099326	-6.05894	-1.3087	-6.01975	-0.891723	6.10974	-4.62666	-5.05397	0.93082	-3.94529	-0.536967	5.49408	-0.0963115	0.436298	0.57463	0.920074	0.723724	0.94119
Bacteria;Bacteroidetes;Cytophagia;Cytophagales;Cytophagaceae;Arcicella	2.49273	2.18263	2.63455	3.70718	-2.3843	-2.80925	1.32224	1.92693	-1.63177	-3.06864	4.07651	4.08248	2.15876	3.52751	3.10813	4.21158	0.617933	2.81855	1.40677	-2.07364	3.86797	4.11354	-0.810944	-0.49213	5.04013	3.93384	1.63721	2.46021	4.17781	3.74715	4.82829	0.496513	0.58812	3.96395	0.157306	0.408163	0.399313	0.902679	0.473609	0.909573
Bacteria;Bacteroidetes;Cytophagia;Cytophagales;Cytophagaceae;unclassified	-4.58494	-4.62313	-4.50029	-7.13572	-5.01407	-4.43843	-5.00932	-6.96702	2.72056	-3.24705	-4.26385	3.60674	-1.79778	-6.78044	-6.26443	-6.73732	-5.63366	-7.46257	-7.65669	-5.33029	3.10376	-5.98709	-1.94879	3.0759	-2.55255	-6.16543	-2.09749	-8.19718	-4.08429	-6.98713	-6.21241	3.42486	0.118017	6.77288	0.0160281	0.489183	0.719371	0.93389	0.718742	0.937721
Bacteria;Bacteroidetes;Flavobacteriia;Flavobacteriales;Flavobacteriaceae;Cloacibacterium	-2.93745	-3.96481	-2.54183	-1.19187	-0.0343124	-9.19376	-7.81635	-6.80205	-6.06235	0.0567326	-0.59359	-1.52727	-5.53157	-6.5761	-5.56027	0.611256	-4.52534	-5.48991	-0.10122	-0.423532	-0.643267	-4.94149	-6.98146	-6.35191	-1.54126	-5.92056	-1.14463	-6.65185	-2.32394	1.46271	-2.78736	-0.242661	0.448295	5.59009	0.0806144	0.458583	0.554624	0.916757	0.670464	0.932375
Bacteria;Bacteroidetes;Flavobacteriia;Flavobacteriales;Flavobacteriaceae;unclassified	2.78669	2.51415	3.07995	2.48374	0.552297	0.201336	0.818641	5.49498	-0.957167	-1.6797	3.96793	3.78699	2.28393	2.75901	3.04703	4.26477	-0.760041	3.15264	2.44114	-2.27039	3.91751	4.98868	-0.72275	0.594347	4.71374	4.48003	0.857356	3.04094	3.65631	3.4259	4.38585	-0.727549	0.232751	3.60869	0.0655433	0.460337	0.867767	0.951692	0.738324	0.935462
Bacteria;Bacteroidetes;unclassified;unclassified;unclassified;unclassified	5.07095	4.78943	5.39708	6.08227	3.53979	4.03606	4.58881	5.42662	4.49968	4.21975	6.00725	4.76443	3.24526	5.15351	5.16198	4.9963	5.43682	6.01349	7.03103	3.71959	4.67341	6.23325	3.89415	5.72899	5.91075	5.62546	2.52803	3.34321	5.79943	5.17109	5.37767	4.44633	0.407255	1.54517	0.247049	0.394958	0.451714	0.9003	0.351081	0.899293
Bacteria;Firmicutes;Bacilli;Bacillales;Bacillaceae;Anoxybacillus	4.69612	4.55151	4.87354	5.49621	4.63904	3.54696	4.32859	4.48818	4.49093	5.00883	4.82808	5.24585	2.87157	4.48404	4.60162	3.92184	4.72238	5.43495	4.52315	4.36199	4.64227	5.94253	4.90163	5.94419	5.66337	5.29509	2.48406	3.16745	5.24098	4.17979	4.82443	5.0678	0.344973	1.17065	0.279547	0.363746	0.33944	0.893588	0.219228	0.876181
Bacteria;Firmicutes;Bacilli;Bacillales;Bacillaceae;Bacillus	2.49771	2.20363	2.70081	2.24471	1.63853	1.32131	0.328001	1.79913	2.51466	2.67918	2.61138	2.90874	0.456413	0.612592	2.63298	2.97513	2.58245	1.72714	1.21825	0.974489	2.61737	4.48407	2.7768	3.65755	3.08821	2.79751	1.17453	2.11853	3.6109	3.97622	2.95064	2.33724	0.667918	1.5486	0.441868	0.3125	0.0698298	0.839319	0.0998571	0.850477
Bacteria;Firmicutes;Bacilli;Bacillales;Bacillaceae;Geobacillus	2.54251	2.32844	2.79741	3.507	3.84011	1.88132	2.49995	2.53617	2.53691	2.47155	1.82122	1.87774	1.68668	2.56661	1.9885	1.69081	3.04264	2.49586	2.07854	2.14719	2.63549	3.51784	2.70803	3.86014	3.46069	4.03143	0.0906394	1.55247	3.43011	2.47141	2.73379	3.48431	0.468087	1.16851	0.362264	0.340144	0.297218	0.888435	0.154145	0.865212
Bacteria;Firmicutes;Bacilli;Bacillales;Family_XI;Gemella	-1.26618	0.36578	-3.15195	-4.25771	1.42114	0.765523	-6.39721	6.50281	-4.57304	1.65941	1.55111	0.651991	0.513328	-6.59935	-1.99399	-0.436433	1.17812	-6.87256	-4.65461	-5.05742	0.167282	-3.44853	-1.25293	-0.348555	-6.26306	3.50177	1.05802	-8.20821	-0.76281	-6.52647	-6.15694	-3.90167	-1.96982	5.75984	-0.312272	0.340936	0.176535	0.861843	0.152011	0.875285
Bacteria;Firmicutes;Bacilli;Bacillales;Paenibacillaceae;Aneurinibacillus	-1.73273	-2.18989	-1.55366	-4.13407	-1.82375	-9.0429	0.0400455	-4.49677	-3.52506	0.422171	-5.08575	-1.68966	0.159547	-5.47665	-0.264185	3.882	-5.90727	-2.19553	-3.31774	1.75071	-2.27352	2.11778	-3.42215	-1.86926	1.08857	-3.48855	-1.77575	-0.420419	0.370799	-2.35604	1.32665	4.87723	1.33967	4.60463	0.240318	0.379352	0.254462	0.89375	0.284585	0.89557
Bacteria;Firmicutes;Bacilli;Bacillales;Staphylococcaceae;Staphylococcus	7.92441	7.55098	8.13865	10.4363	8.01617	8.8287	7.54359	6.36579	7.15317	10.3126	9.43421	5.79201	6.66719	6.34341	11.1762	6.2943	6.81345	7.45124	7.25336	10.6861	11.0569	6.2864	6.77582	9.44902	6.60963	9.82234	6.32788	8.15727	8.53408	9.59007	8.41814	8.20339	0.283076	2.57876	0.122061	0.441106	0.77704	0.937724	0.660973	0.924391
Bacteria;Firmicutes;Bacilli;Bacillales;Staphylococcaceae;unclassified	-3.80418	-3.35477	-4.1826	-5.42711	2.09195	4.83834	-0.0464851	-1.85059	-4.67914	-3.50628	-7.47656	-3.46265	-3.05823	-5.39481	-6.37471	-3.10645	2.0684	2.23019	-5.68941	-0.869575	-3.84301	-6.56951	-0.201243	-5.97964	-5.84376	-5.96732	-4.46719	-5.35399	-3.14112	-5.14282	-6.54681	-2.86556	-0.801158	5.72394	-0.120903	0.438702	0.557337	0.913125	0.582902	0.925697
Bacteria;Firmicutes;Bacilli;Lactobacillales;Aerococcaceae;Aerococcus	-6.19484	-6.6194	-5.77826	-6.59404	-5.06967	-9.073	-8.22352	-8.60294	-6.45718	-6.43639	-6.74777	-5.34962	-7.16777	-6.77847	-6.69016	-0.360475	-7.26141	-7.12318	-7.36429	-6.86182	-7.62216	-6.49586	-6.89599	-5.9154	-6.31812	-6.35452	-3.24947	-7.8143	-2.32741	-0.742029	-2.76968	-4.06841	0.930923	5.13952	0.183053	0.409856	0.482039	0.893912	0.46747	0.902234
Bacteria;Firmicutes;Bacilli;Lactobacillales;Lactobacillaceae;Lactobacillus	3.66625	4.08626	3.3422	5.8251	5.06716	7.29315	7.42792	6.17271	2.62557	2.38705	4.48245	2.95454	3.98228	3.86445	2.72416	2.77127	5.05101	5.80722	2.53434	2.50909	2.98798	4.13992	2.77497	1.06109	3.77487	2.59367	3.68828	2.91337	3.52742	4.63698	4.61005	2.93702	-0.75302	2.21726	-0.324444	0.360144	0.119428	0.861736	0.227603	0.891244
Bacteria;Firmicutes;Bacilli;Lactobacillales;Leuconostocaceae;Leuconostoc	1.20495	0.266187	1.2768	-3.32363	-3.7694	-1.70732	0.241547	-0.665591	2.22179	2.65064	2.32593	2.74605	-0.495809	-0.682709	2.19123	2.12465	-1.37994	-1.8041	-2.62724	2.24579	1.52979	3.06935	1.27358	1.45545	-0.855006	1.93669	-1.68454	1.22912	2.35426	1.21736	1.71241	0.460645	-0.169971	3.21034	-0.052157	0.479567	0.682131	0.922985	0.890942	0.963932
Bacteria;Firmicutes;Bacilli;Lactobacillales;Leuconostocaceae;Weissella	-1.75047	-1.42522	-2.15709	-5.4863	0.625912	-4.65463	0.243431	-4.87357	-2.73577	-1.34321	-1.44576	1.34381	-0.511486	0.702069	-2.69953	-1.50277	-1.45921	-5.60162	0.729129	-4.00169	-3.7846	3.40481	-3.12553	-0.266348	-2.07371	5.0729	0.23738	-3.91336	-6.07316	-2.92921	-2.4253	-0.792163	-0.243897	4.06772	-0.0623582	0.473558	0.825539	0.945996	0.782117	0.94992
Bacteria;Firmicutes;Bacilli;Lactobacillales;Streptococcaceae;Lactococcus	2.8634	2.65475	2.95889	1.64484	3.7513	0.126908	-0.103307	0.531425	3.69837	2.71421	4.08427	2.94768	1.01083	2.41265	3.14511	3.89533	1.62797	-0.930308	1.00441	2.9025	3.18066	5.6162	2.84198	2.99823	3.7619	2.50937	0.526819	1.90877	4.55753	4.42796	4.2348	3.2432	0.515509	2.41842	0.213378	0.402161	0.439753	0.900068	0.461478	0.910261
Bacteria;Firmicutes;Bacilli;Lactobacillales;Streptococcaceae;Streptococcus	3.87944	4.82401	3.48266	4.82401	5.52965	7.38297	5.15102	8.241	6.69035	7.59581	3.4288	4.12056	3.68447	2.49662	1.31009	3.99356	3.61284	4.13172	7.83528	1.65767	3.78147	2.26605	3.00755	3.44179	1.0361	5.85929	5.03084	5.61645	3.72859	2.32402	0.302911	2.69533	-1.47409	3.04244	-0.444735	0.30649	0.0703775	0.84372	0.0747945	0.851435
Bacteria;Firmicutes;Bacilli;Lactobacillales;unclassified;unclassified	-2.02672	-2.77587	-1.20749	-2.65679	-5.149	-7.38216	-5.08969	0.872463	-6.30484	-6.47015	-3.53425	-2.42508	2.99865	-0.843736	5.21605	1.88468	-7.66012	-0.314059	-2.30684	-3.43611	2.13607	-3.23702	-2.78907	-4.56411	-0.210207	2.54833	-0.697195	5.66029	3.13749	2.11858	-4.81687	-2.37518	1.28231	5.86192	0.207504	0.41226	0.454159	0.905552	0.404978	0.90522
Bacteria;Firmicutes;Clostridia;Clostridiales;Family_XI;Finegoldia	0.353296	0.833175	0.142669	4.26827	-3.85689	6.30325	0.904902	0.115871	-3.54494	3.45041	1.2331	-1.15245	1.10549	-0.147314	4.4458	-1.71414	-0.766931	2.04766	0.475706	-0.558069	6.92766	-0.919124	1.15329	0.136251	-0.736062	-0.885543	-0.502579	5.11051	0.128369	5.65168	5.95908	-2.70679	0.139752	4.79445	0.0277112	0.489796	0.730124	0.929013	0.883896	0.962306
Bacteria;Firmicutes;Clostridia;Clostridiales;Family_XI;Peptoniphilus	-4.15672	-4.64369	-3.83339	-7.03456	-6.55985	-4.81656	-3.3314	-8.47475	-1.51031	-6.91163	-6.72079	-5.49052	-1.48109	-1.53033	-2.86844	-6.81338	-3.31542	-2.14124	-3.16416	-7.13713	-6.42872	-6.74887	-2.70107	-5.87646	-1.33282	-5.90319	-2.00105	5.06202	-6.0478	-3.98927	-6.0516	-4.09353	0.534549	4.90515	0.112287	0.445378	0.50559	0.90682	0.634566	0.92903
Bacteria;Firmicutes;Clostridia;Clostridiales;Peptostreptococcaceae;Peptostreptococcus	-5.883	-5.68345	-6.04394	-7.13881	-6.68106	5.66684	-1.25719	-1.50388	-6.52913	-6.78937	-7.08477	-4.88899	-7.23309	-6.96717	-6.4202	-6.72864	-1.99778	-7.09023	-7.41848	-0.931247	-7.92844	-5.99491	-0.503788	-6.43308	-6.79945	-6.3999	-6.54796	-8.58207	-5.82691	-7.22783	-6.44555	-4.07263	-0.604294	6.12745	-0.0844484	0.460984	0.57502	0.907683	0.602691	0.921203
Bacteria;Firmicutes;Clostridia;Thermoanaerobacterales;Family_III;Thermoanaerobacterium	2.92573	2.8457	3.03894	3.66665	2.56326	1.10274	2.25614	2.64603	2.89164	2.97049	3.58559	3.2701	1.97197	2.95074	2.88556	3.00029	2.39235	4.523	2.31392	3.11407	2.62167	3.83032	2.57802	3.69284	3.90661	3.62255	0.830478	1.41112	2.59734	2.94174	3.63052	3.59091	0.258104	1.18112	0.182297	0.419471	0.497254	0.902071	0.455601	0.903118
Bacteria;Firmicutes;Negativicutes;Selenomonadales;Veillonellaceae;Dialister	-3.65665	-3.6741	-3.64402	-7.28926	-6.7072	-1.71388	-0.825763	-5.31919	-0.0736678	-6.66946	-5.56323	-5.16565	0.398463	-0.282723	-2.28894	-7.12257	-7.16337	-1.65742	-0.143989	-0.429705	-7.22749	-6.37865	0.143815	-6.41382	-0.683925	-6.24436	0.0821848	6.35256	-6.27713	-7.26031	-6.2419	-3.88685	0.143487	6.20267	0.0181995	0.483794	0.67489	0.926119	0.754294	0.943324
Bacteria;Firmicutes;Negativicutes;Selenomonadales;Veillonellaceae;Veillonella	-0.767954	-0.380888	-1.158	-2.82101	0.216155	3.38131	-3.53419	-0.54911	1.2626	6.5723	-0.401824	0.133918	-4.22179	-2.1175	-3.79267	0.141463	-1.6521	-5.66957	1.74986	-2.03163	-0.483612	-4.92177	-0.621993	0.38909	-6.43594	-1.82772	1.83819	-6.33467	-0.0427484	5.23117	-1.45499	-1.26517	-0.911131	4.59953	-0.177355	0.419471	0.381356	0.901267	0.514352	0.917387
Bacteria;Proteobacteria;Alphaproteobacteria;Rhizobiales;Bradyrhizobiaceae;unclassified	2.88806	2.97395	2.83747	3.33221	3.51849	1.06204	2.00159	2.40311	3.35569	2.9864	1.99812	3.46568	0.839734	3.52894	3.19862	2.80154	3.12805	2.94471	2.81579	1.428	2.1692	4.79793	3.15541	4.36638	2.16696	3.62217	1.12486	1.97052	3.4447	2.17418	2.73269	3.01744	0.0183443	1.47352	0.0121835	0.494598	0.673179	0.923081	0.828975	0.950009
Bacteria;Proteobacteria;Alphaproteobacteria;Rhizobiales;Methylobacteriaceae;Methylobacterium	-4.14317	-3.82001	-4.32086	-3.53152	1.45015	-7.13488	-0.349935	-5.84235	0.353897	1.07266	-5.33634	-4.14032	-5.28259	-5.13667	-6.63981	0.310331	-5.67434	-4.36529	-5.73978	-1.13887	-8.08529	-3.28866	-5.38056	-3.48787	-4.38958	1.375	-2.19733	-8.29879	-5.97897	-0.777992	-6.75808	-3.91289	-1.26595	5.33836	-0.221105	0.385817	0.381657	0.896615	0.434991	0.909445
Bacteria;Proteobacteria;Betaproteobacteria;Burkholderiales;Burkholderiaceae;unclassified	0.986754	1.05099	0.958118	2.90669	0.414425	0.177895	0.741302	-3.04166	2.72162	2.47213	1.18316	2.64522	1.13821	1.90148	-0.0705766	-1.67975	0.863477	1.42346	-0.211727	1.98438	0.96914	3.02453	3.0949	2.2718	0.993213	-0.0347822	-0.664827	-0.858117	0.907695	0.478549	2.45601	0.3744	-0.0459937	2.26356	-0.0227751	0.484994	0.749535	0.934737	0.865538	0.962376
Bacteria;Proteobacteria;Betaproteobacteria;Burkholderiales;Comamonadaceae;unclassified	2.44434	2.13489	2.72082	3.72928	2.41228	-3.4785	2.40328	0.664865	2.61291	1.48113	3.93011	1.99576	1.35718	2.08731	1.40947	2.61675	2.19695	2.79198	2.78871	1.73679	2.92917	3.10395	1.99713	4.2698	4.15978	3.28884	0.733567	0.626676	2.69518	2.10182	2.79656	3.20919	0.485693	1.63988	0.258833	0.353365	0.183713	0.883984	0.168868	0.871948
Bacteria;Proteobacteria;Gammaproteobacteria;Enterobacteriales;Enterobacteriaceae;unclassified	5.29711	5.62414	5.05334	5.30043	6.77172	3.92255	4.7323	7.50845	4.42806	5.86338	5.62652	5.90939	11.1767	5.45399	4.88521	8.87062	4.64704	4.77837	3.909	4.2547	10.249	5.71034	5.14765	6.48213	5.26925	5.03423	7.87718	4.31951	8.26909	4.61296	5.14981	4.78811	-0.4709	2.42286	-0.173065	0.388956	0.466288	0.910533	0.337019	0.907959
Bacteria;Proteobacteria;Gammaproteobacteria;Legionellales;Coxiellaceae;unclassified	-6.49179	-6.89099	-6.0961	-6.61803	-6.42084	-9.19451	-7.88354	-8.73927	-6.85415	-5.29604	-6.36384	-5.38699	-7.00189	-7.15961	-6.76263	-6.74274	-7.63938	-5.54123	-7.54392	-2.95632	-8.03598	-6.52914	-7.03572	-6.7767	-5.62708	-6.74055	-5.90765	-2.41778	-6.21694	-6.71135	-6.66094	-4.33541	1.07292	4.33187	0.198039	0.390625	0.417295	0.880097	0.41256	0.883472
Bacteria;Proteobacteria;Gammaproteobacteria;Pasteurellales;Pasteurellaceae;unclassified	0.525599	0.459727	0.617268	0.208569	-0.332203	6.98786	7.27183	-0.358554	0.71384	0.841099	0.384487	-0.441082	9.14028	8.17579	0.0828729	-1.14685	0.684291	-0.998501	-0.410223	7.93239	0.439798	0.0456215	8.80998	1.9091	-0.208625	0.0521973	8.37009	6.93921	1.02873	-0.507425	-0.36746	2.09344	0.0768457	7.03253	0.0100752	0.488595	0.889031	0.960498	0.826638	0.953205
Bacteria;Proteobacteria;Gammaproteobacteria;Pseudomonadales;Moraxellaceae;Acinetobacter	4.05509	3.92822	4.17366	2.58456	4.35773	1.27459	1.93577	6.7164	3.82737	4.48626	4.8121	4.38751	3.31551	3.83712	3.20346	9.07734	3.77455	3.41949	3.83266	3.68489	3.69332	5.56796	2.97173	4.81983	4.88995	4.33543	5.48505	3.16158	4.96104	4.93243	4.55878	3.9353	0.346254	1.8775	0.145592	0.418968	0.853427	0.94632	0.464085	0.908584
Bacteria;Proteobacteria;Gammaproteobacteria;Pseudomonadales;Pseudomonadaceae;Pseudomonas	7.50965	7.4474	7.59329	7.99414	7.89955	6.23981	7.31285	7.01409	7.49421	7.73687	7.68848	7.89716	6.59194	7.54041	7.01084	7.19287	7.73261	7.89763	7.21422	7.22861	7.13857	8.30218	7.67368	8.73143	8.20443	8.01671	6.44391	6.02631	8.06819	7.21344	7.20475	7.52509	0.198118	0.93619	0.188391	0.413462	0.460523	0.898906	0.479649	0.901717
Bacteria;Proteobacteria;Gammaproteobacteria;unclassified;unclassified;unclassified	3.26372	2.9341	3.37269	3.40169	6.15627	0.207828	2.212	2.69515	1.89857	3.85533	3.52926	3.63044	1.58603	2.72098	2.75407	7.92256	3.12294	3.40707	2.82746	3.63644	2.85327	3.65509	1.89569	4.20688	4.1405	3.76133	5.28886	1.08049	3.71608	2.53164	3.31481	3.05573	0.320633	1.91312	0.152343	0.410564	0.912276	0.963181	0.515591	0.908469
unclassified;unclassified;unclassified;unclassified;unclassified;unclassified	2.36265	2.41756	2.30963	3.69667	1.44709	1.42515	3.3678	4.10892	2.64348	2.17556	2.21341	0.730431	1.3419	2.32598	2.91346	2.67217	1.14464	2.91645	3.99126	-1.88433	1.04151	3.35177	2.23246	2.12774	2.66069	1.95004	0.0197269	1.83372	2.47603	2.86284	3.02854	2.53198	-0.136006	1.62809	-0.0783093	0.463942	0.435598	0.907777	0.693768	0.938924
[truncated: 1 more columns]
