# Supplementary material for: Human milk microbiota profiles in relation to birthing method, gestation and infant gender
Source: Microbiome. 2016 Jan 6;4:1. doi: 10.1186/s40168-015-0145-y (PMC4702315; doi:10.1186/s40168-015-0145-y)
Supplement: Additional file 8: Table S4. — Summary of taxonomic results and full length V6 16S rRNA sequence of each operational taxonomic unit (OTU). (XLSX 35 kb) [file 40168_2015_145_MOESM8_ESM.xlsx]

## Sheet: Sheet1
Additional file 7, table S4: V6 16S rRNA sequences of each operational taxonomic unit and associated taxonomy
#OTU	Taxonomy
0	Bacteria;Proteobacteria;Gammaproteobacteria;Pasteurellales;Pasteurellaceae;unclassified;|93
1	Bacteria;Firmicutes;Bacilli;Bacillales;Staphylococcaceae;Staphylococcus;|77
2	Bacteria;Proteobacteria;Gammaproteobacteria;Pseudomonadales;Pseudomonadaceae;Pseudomonas;|92
3	Bacteria;Proteobacteria;Gammaproteobacteria;Enterobacteriales;Enterobacteriaceae;unclassified;|98
4	Bacteria;Proteobacteria;Gammaproteobacteria;Enterobacteriales;Enterobacteriaceae;unclassified;|75
5	Bacteria;Actinobacteria;Actinobacteria;Corynebacteriales;Corynebacteriaceae;Corynebacterium;|88
6	Bacteria;Firmicutes;Bacilli;Lactobacillales;Streptococcaceae;Streptococcus;|86
7	Bacteria;Actinobacteria;Actinobacteria;Bifidobacteriales;Bifidobacteriaceae;Bifidobacterium;|96
8	Bacteria;Proteobacteria;Gammaproteobacteria;Pseudomonadales;Moraxellaceae;Acinetobacter;|91
9	Bacteria;Firmicutes;Bacilli;Lactobacillales;Streptococcaceae;Streptococcus;|99
10	Bacteria;Firmicutes;Bacilli;Lactobacillales;Lactobacillaceae;Lactobacillus;|82
11	Bacteria;Firmicutes;Bacilli;Bacillales;Staphylococcaceae;Staphylococcus;|96
12	Bacteria;Proteobacteria;Gammaproteobacteria;unclassified;unclassified;unclassified;|98
13	Bacteria;Proteobacteria;Gammaproteobacteria;Enterobacteriales;Enterobacteriaceae;unclassified;|98
14	Bacteria;Firmicutes;Bacilli;Bacillales;Bacillaceae;Anoxybacillus;|90
15	Bacteria;Firmicutes;Bacilli;Lactobacillales;Lactobacillaceae;Lactobacillus;|86
16	Bacteria;Bacteroidetes;unclassified;unclassified;unclassified;unclassified;|100
17	Bacteria;Firmicutes;Bacilli;Bacillales;Staphylococcaceae;Staphylococcus;|93
18	Bacteria;Firmicutes;Bacilli;Lactobacillales;unclassified;unclassified;|73
19	Bacteria;Actinobacteria;Actinobacteria;Propionibacteriales;Propionibacteriaceae;Propionibacterium;|100
20	Bacteria;Actinobacteria;Actinobacteridae;Actinomycetales;Actinomycetaceae;Actinomyces;|83
21	Bacteria;Firmicutes;Bacilli;Bacillales;Staphylococcaceae;Staphylococcus;|91
22	Bacteria;Firmicutes;Clostridia;Clostridiales;Family_XI;Finegoldia;|100
23	Bacteria;Firmicutes;Negativicutes;Selenomonadales;Veillonellaceae;Dialister;|100
24	Bacteria;Proteobacteria;Gammaproteobacteria;Enterobacteriales;Enterobacteriaceae;unclassified;|95
25	Bacteria;Actinobacteria;Actinobacteria;Micrococcales;Microbacteriaceae;unclassified;|100
26	Bacteria;Firmicutes;Bacilli;Bacillales;Family_XI;Gemella;|100
27	Bacteria;Proteobacteria;Alphaproteobacteria;Rhizobiales;Bradyrhizobiaceae;unclassified;|81
28	Bacteria;Actinobacteria;Actinobacteria;Corynebacteriales;Corynebacteriaceae;Corynebacterium;|83
29	Bacteria;Bacteroidetes;unclassified;unclassified;unclassified;unclassified;|87
30	Bacteria;Firmicutes;Clostridia;Thermoanaerobacterales;Family_III;Thermoanaerobacterium;|100
31	Bacteria;Firmicutes;Bacilli;Lactobacillales;Lactobacillaceae;Lactobacillus;|71
32	unclassified;unclassified;unclassified;unclassified;unclassified;unclassified;|73
33	Bacteria;Bacteroidetes;Bacteroidia;Bacteroidales;Prevotellaceae;Prevotella;|85
34	Bacteria;Bacteroidetes;Cytophagia;Cytophagales;Cytophagaceae;Arcicella;|98
35	Bacteria;Proteobacteria;Gammaproteobacteria;Pseudomonadales;Pseudomonadaceae;Pseudomonas;|75
36	Bacteria;Actinobacteria;Actinobacteria;Corynebacteriales;Corynebacteriaceae;Corynebacterium;|94
37	Bacteria;Bacteroidetes;Flavobacteriia;Flavobacteriales;Flavobacteriaceae;unclassified;|83
38	Bacteria;Proteobacteria;Betaproteobacteria;Burkholderiales;Comamonadaceae;unclassified;|100
39	Bacteria;Proteobacteria;Gammaproteobacteria;Enterobacteriales;Enterobacteriaceae;unclassified;|70
40	Bacteria;Proteobacteria;Gammaproteobacteria;Pseudomonadales;Moraxellaceae;Acinetobacter;|80
41	Bacteria;Firmicutes;Bacilli;Lactobacillales;Streptococcaceae;Lactococcus;|100
42	Bacteria;Actinobacteria;Actinobacteria;Kineosporiales;Kineosporiaceae;Kineococcus;|99
43	Bacteria;Firmicutes;Bacilli;Bacillales;Bacillaceae;Bacillus;|79
44	Bacteria;Actinobacteria;Actinobacteria;Micrococcales;Micrococcaceae;Rothia;|100
45	Bacteria;Firmicutes;Bacilli;Lactobacillales;Lactobacillaceae;Lactobacillus;|97
46	Bacteria;Firmicutes;Bacilli;Lactobacillales;Streptococcaceae;Lactococcus;|70
47	Bacteria;Proteobacteria;Gammaproteobacteria;Enterobacteriales;Enterobacteriaceae;unclassified;|78
48	Bacteria;Proteobacteria;Gammaproteobacteria;Enterobacteriales;Enterobacteriaceae;unclassified;|75
49	Bacteria;Firmicutes;Clostridia;Clostridiales;Peptostreptococcaceae;Peptostreptococcus;|98
50	Bacteria;Bacteroidetes;Bacteroidia;Bacteroidales;Prevotellaceae;Prevotella;|95
51	Bacteria;Firmicutes;Bacilli;Bacillales;Bacillaceae;Anoxybacillus;|84
52	Bacteria;Firmicutes;Negativicutes;Selenomonadales;Veillonellaceae;Veillonella;|99
54	Bacteria;Actinobacteria;Actinobacteria;Propionibacteriales;Propionibacteriaceae;Propionibacterium;|100
55	Bacteria;Proteobacteria;Betaproteobacteria;Burkholderiales;Burkholderiaceae;unclassified;|95
56	Bacteria;Firmicutes;Bacilli;Lactobacillales;Leuconostocaceae;Leuconostoc;|99
60	Bacteria;Actinobacteria;Actinobacteria;Corynebacteriales;Corynebacteriaceae;Corynebacterium;|82
62	Bacteria;Proteobacteria;Gammaproteobacteria;unclassified;unclassified;unclassified;|100
63	Bacteria;Actinobacteria;Actinobacteria;Propionibacteriales;Propionibacteriaceae;Propionibacterium;|71
64	Bacteria;Actinobacteria;Actinobacteria;Actinomycetales;Actinomycetaceae;Varibaculum;|99
65	Bacteria;Bacteroidetes;Flavobacteriia;Flavobacteriales;Flavobacteriaceae;unclassified;|85
66	Bacteria;Firmicutes;Bacilli;Lactobacillales;Streptococcaceae;Streptococcus;|74
67	Bacteria;Actinobacteria;Actinobacteria;Corynebacteriales;Corynebacteriaceae;Corynebacterium;|80
68	Bacteria;Firmicutes;Negativicutes;Selenomonadales;Veillonellaceae;Veillonella;|100
70	Bacteria;Firmicutes;Bacilli;Lactobacillales;Leuconostocaceae;Weissella;|99
71	Bacteria;Firmicutes;Clostridia;Clostridiales;Family_XI;Peptoniphilus;|99
72	Bacteria;Proteobacteria;Gammaproteobacteria;Pseudomonadales;Pseudomonadaceae;Pseudomonas;|76
75	Bacteria;Firmicutes;Bacilli;Lactobacillales;Lactobacillaceae;Lactobacillus;|93
76	Bacteria;Firmicutes;Bacilli;Bacillales;Bacillaceae;Bacillus;|93
77	Bacteria;Bacteroidetes;unclassified;unclassified;unclassified;unclassified;|86
78	Bacteria;Firmicutes;Bacilli;Lactobacillales;Lactobacillaceae;Lactobacillus;|98
82	Bacteria;Firmicutes;Bacilli;Lactobacillales;Streptococcaceae;Streptococcus;|94
89	Bacteria;Actinobacteria;Actinobacteria;Micrococcales;Micrococcaceae;Micrococcus;|97
92	Bacteria;Actinobacteria;Actinobacteria;Corynebacteriales;Corynebacteriaceae;Corynebacterium;|97
94	Bacteria;Bacteroidetes;Cytophagia;Cytophagales;Cytophagaceae;unclassified;|100
97	Bacteria;Bacteroidetes;Flavobacteriia;Flavobacteriales;Flavobacteriaceae;Cloacibacterium;|96
102	Bacteria;Actinobacteria;Actinobacteria;Bifidobacteriales;Bifidobacteriaceae;Gardnerella;|97
105	Bacteria;Proteobacteria;Gammaproteobacteria;unclassified;unclassified;unclassified;|99
108	Bacteria;Actinobacteria;Actinobacteria;Actinomycetales;Actinomycetaceae;Varibaculum;|100
109	Bacteria;Firmicutes;Bacilli;Bacillales;Paenibacillaceae;Aneurinibacillus;|99
119	Bacteria;Proteobacteria;Gammaproteobacteria;Enterobacteriales;Enterobacteriaceae;unclassified;|74
126	Bacteria;Proteobacteria;Gammaproteobacteria;Enterobacteriales;Enterobacteriaceae;unclassified;|77
129	Bacteria;Proteobacteria;Alphaproteobacteria;Rhizobiales;Methylobacteriaceae;Methylobacterium;|94
147	Bacteria;Firmicutes;Clostridia;Clostridiales;Family_XI;Peptoniphilus;|99
148	Bacteria;Actinobacteria;Coriobacteriia;Coriobacteriales;Coriobacteriaceae;Atopobium;|98
168	Bacteria;Proteobacteria;Gammaproteobacteria;Legionellales;Coxiellaceae;unclassified;|71
190	Bacteria;Actinobacteria;Actinobacteria;Bifidobacteriales;Bifidobacteriaceae;Bifidobacterium;|98
230	Bacteria;Firmicutes;Bacilli;Lactobacillales;Aerococcaceae;Aerococcus;|73
271	Bacteria;Actinobacteria;Actinobacteria;Propionibacteriales;Propionibacteriaceae;Propionibacterium;|72
316	Bacteria;Actinobacteria;Actinobacteria;Corynebacteriales;Corynebacteriaceae;Corynebacterium;|88
869	Bacteria;Proteobacteria;Gammaproteobacteria;Enterobacteriales;Enterobacteriaceae;unclassified;|91
1477	Bacteria;Firmicutes;Negativicutes;Selenomonadales;Veillonellaceae;Veillonella;|100
2363	Bacteria;Bacteroidetes;Bacteroidia;Bacteroidales;Prevotellaceae;Prevotella;|91
4301	Bacteria;Firmicutes;Bacilli;Bacillales;Bacillaceae;Geobacillus;|100
4769	Bacteria;Firmicutes;Bacilli;Bacillales;Staphylococcaceae;Staphylococcus;|74
4956	Bacteria;Firmicutes;Bacilli;Lactobacillales;Streptococcaceae;Streptococcus;|77
4965	Bacteria;Firmicutes;Clostridia;Clostridiales;Family_XI;Finegoldia;|92
5621	Bacteria;Proteobacteria;Gammaproteobacteria;Pseudomonadales;Moraxellaceae;Acinetobacter;|92
5872	Bacteria;Firmicutes;Bacilli;Lactobacillales;Streptococcaceae;Streptococcus;|91
5926	Bacteria;Bacteroidetes;unclassified;unclassified;unclassified;unclassified;|78
5977	Bacteria;Firmicutes;Bacilli;Bacillales;Staphylococcaceae;Staphylococcus;|74
6159	Bacteria;Firmicutes;Bacilli;Bacillales;Staphylococcaceae;unclassified;|74
6214	Bacteria;Firmicutes;Bacilli;Bacillales;Staphylococcaceae;Staphylococcus;|81
6274	Bacteria;Bacteroidetes;unclassified;unclassified;unclassified;unclassified;|70
6321	Bacteria;Proteobacteria;Gammaproteobacteria;unclassified;unclassified;unclassified;|99
6354	Bacteria;Actinobacteria;Actinobacteria;Corynebacteriales;Corynebacteriaceae;Corynebacterium;|89
6422	Bacteria;Firmicutes;Bacilli;Lactobacillales;Streptococcaceae;Streptococcus;|88
6686	Bacteria;Firmicutes;Bacilli;Bacillales;Staphylococcaceae;Staphylococcus;|77
6719	Bacteria;Firmicutes;Bacilli;Lactobacillales;Streptococcaceae;Streptococcus;|73
6839	Bacteria;Firmicutes;Bacilli;Lactobacillales;Streptococcaceae;Streptococcus;|70
6895	Bacteria;Firmicutes;Bacilli;Lactobacillales;Lactobacillaceae;Lactobacillus;|76
7003	Bacteria;Proteobacteria;Gammaproteobacteria;Enterobacteriales;Enterobacteriaceae;unclassified;|87
7143	Bacteria;Proteobacteria;Gammaproteobacteria;Pasteurellales;Pasteurellaceae;unclassified;|84
7152	Bacteria;Firmicutes;Bacilli;Bacillales;Staphylococcaceae;Staphylococcus;|91
7187	Bacteria;Firmicutes;Bacilli;Bacillales;Staphylococcaceae;Staphylococcus;|71
